# Supplementary material for: 2-Ferrocenyl-N-(2-ferrocenylbenzo­yl)-N-(4-methyl-2-pyrid­yl)benzamide
Source: Acta Crystallogr Sect E Struct Rep Online. 2009 Feb 28;65(Pt 3):m332–3. doi: 10.1107/S1600536809006278 (PMC2968647; doi:10.1107/S1600536809006278)
Supplement: Supplementary file 2 [file e-65-0m332-Isup2.hkl]

# 
# h,k,l, Fc-squared, Fo-squared, sigma(Fo-squared) and status flag 
# 
data_I
_shelx_title 'ortho-4-picolinyl-bis(ortho-Ferrocenyl-benzoyl)]' 
_shelx_refln_list_code          4 
_shelx_F_calc_maximum      231.42 
_exptl_crystal_F_000       708.00 
_reflns_d_resolution_high  0.7707 
 
loop_ 
 _symmetry_equiv_pos_as_xyz 
 'x, y, z' 
 '-x, -y, -z' 
 
_cell_length_a    12.0861 
_cell_length_b    12.4935 
_cell_length_c    12.5028 
_cell_angle_alpha  65.159 
_cell_angle_beta   62.696 
_cell_angle_gamma  81.580 
 
_shelx_F_squared_multiplier     1.000 
 
loop_ 
 _refln_index_h 
 _refln_index_k 
 _refln_index_l 
 _refln_F_squared_calc 
 _refln_F_squared_meas 
 _refln_F_squared_sigma 
 _refln_observed_status 
   2   0   0      851.11      924.25     34.79 o 
   3   0   0     5356.71     5431.26    145.04 o 
   4   0   0     6529.84     6557.86    172.08 o 
   5   0   0      489.13      507.21     27.36 o 
   6   0   0     1424.92     1533.38     55.86 o 
   7   0   0      470.58      460.93     56.48 o 
   8   0   0     1677.33     1687.29     69.42 o 
   9   0   0        1.12      -21.19     21.19 o 
  10   0   0        1.50        8.31     25.91 o 
  11   0   0        0.71       -2.27     42.83 o 
  12   0   0      330.55      120.83     91.74 o 
  13   0   0        0.40     -115.21    115.21 o 
 -13   1   0      492.02      325.60    167.83 o 
 -12   1   0      425.31      253.23    119.34 o 
 -11   1   0      205.42      168.42    134.62 o 
 -10   1   0      106.85       79.44     43.37 o 
  -9   1   0      427.54      384.44     37.76 o 
  -8   1   0       10.02      -13.64     20.14 o 
  -7   1   0      278.16      293.88     28.47 o 
  -6   1   0     4548.42     4845.96    202.67 o 
  -5   1   0      206.51      183.87     16.20 o 
  -4   1   0      394.35      387.69     18.27 o 
  -3   1   0       12.17       17.53      7.25 o 
  -2   1   0     8438.47     7756.80    442.74 o 
   1   1   0     2083.98     2138.66     75.20 o 
   2   1   0    36624.21    38127.38   1004.34 o 
   3   1   0     1516.02     1488.88     71.01 o 
   4   1   0       78.61       62.09     19.51 o 
   5   1   0      337.27      351.74     32.70 o 
   6   1   0     1618.11     1414.46     75.07 o 
   7   1   0       12.70       20.51     24.97 o 
   8   1   0     2035.35     2240.70    130.85 o 
   9   1   0      167.59      186.05     29.06 o 
  10   1   0      692.40      710.67     53.09 o 
  11   1   0        2.51      -32.95     34.00 o 
  12   1   0      372.46      214.03    137.43 o 
  13   1   0        0.60      -18.64    126.76 o 
 -13   2   0       43.03       30.57     86.50 o 
 -12   2   0       55.44       86.87     82.03 o 
 -11   2   0      218.56       76.20     62.27 o 
 -10   2   0      133.25       76.23     72.81 o 
  -9   2   0      377.20      430.03     45.74 o 
  -8   2   0      364.81      325.71     36.37 o 
  -7   2   0     2014.78     2187.12    126.45 o 
  -6   2   0      588.32      606.80     33.40 o 
  -5   2   0      622.10      585.83     57.31 o 
  -4   2   0     3619.95     3520.06    201.61 o 
  -3   2   0     1228.22     1124.18     66.59 o 
  -2   2   0     1107.00     1152.36     51.78 o 
  -1   2   0    22214.61    20765.85    397.35 o 
   0   2   0    22238.54    21521.81   1204.32 o 
   1   2   0     1948.78     1887.50     75.44 o 
   2   2   0      105.08       96.15     17.11 o 
   3   2   0     1422.53     1471.75     68.46 o 
   4   2   0     2012.57     1903.28     81.94 o 
   5   2   0      553.41      659.01     43.09 o 
   6   2   0      708.60      744.90     52.36 o 
   7   2   0     1383.82     1539.84     78.40 o 
   8   2   0     1420.83     1390.43     91.24 o 
   9   2   0      492.06      508.53     60.75 o 
  10   2   0      150.20      166.13     37.62 o 
  11   2   0        0.80       -5.36     37.21 o 
  12   2   0      440.35      196.55     98.46 o 
  13   2   0       21.94      -60.18     60.18 o 
 -13   3   0      534.47      688.13    162.99 o 
 -12   3   0       83.83       10.44     63.39 o 
 -11   3   0      284.43      179.66     67.86 o 
 -10   3   0      484.35      418.76     59.46 o 
  -9   3   0      265.62      265.57     42.97 o 
  -8   3   0      321.02      302.98     29.52 o 
  -7   3   0     1120.61     1199.46     52.25 o 
  -6   3   0     1413.16     1506.05     88.98 o 
  -5   3   0     3933.66     3970.50    296.11 o 
  -4   3   0      157.20      137.03     20.72 o 
  -3   3   0      296.39      352.46     23.70 o 
  -2   3   0      138.85      123.11     22.45 o 
  -1   3   0     3157.97     2885.10     76.04 o 
   0   3   0     2930.32     3031.07    172.22 o 
   1   3   0     4013.30     4198.05    145.26 o 
   2   3   0     3350.17     3368.63    119.67 o 
   3   3   0       70.39       30.48     28.71 o 
   4   3   0      142.93      211.74     59.29 o 
   5   3   0     2245.84     2346.49    112.79 o 
   6   3   0      694.11      833.88     48.78 o 
   7   3   0      208.80      236.27     32.87 o 
   8   3   0     2369.25     2544.43    166.99 o 
   9   3   0      166.10      201.76     32.38 o 
  10   3   0       37.54       53.92     31.67 o 
  11   3   0        0.03      -12.34     43.03 o 
  12   3   0       27.94       41.76     83.89 o 
  13   3   0        0.69       -9.32     82.77 o 
 -13   4   0       11.94       54.06    140.19 o 
 -12   4   0      180.90       16.41     81.29 o 
 -11   4   0      278.54      341.43     83.87 o 
 -10   4   0      191.30      241.82    146.92 o 
  -9   4   0      160.17      185.51     30.09 o 
  -8   4   0       39.05       28.57     19.04 o 
  -7   4   0       74.33       77.30     21.41 o 
  -6   4   0      463.44      493.13     49.38 o 
  -5   4   0     6672.16     7256.99    230.89 o 
  -4   4   0       58.26       56.22     19.00 o 
  -3   4   0      447.97      381.62     38.94 o 
  -2   4   0       32.94       18.13     12.32 o 
  -1   4   0     1574.35     1392.08     52.27 o 
   0   4   0      150.45      150.01     21.26 o 
   1   4   0     2224.01     2184.77    125.68 o 
   2   4   0      340.48      359.10     33.95 o 
   3   4   0     2829.38     2709.44    119.72 o 
   4   4   0      331.31      292.18     34.52 o 
   5   4   0      550.02      490.36     52.59 o 
   6   4   0       36.79       54.37     31.80 o 
   7   4   0     2039.97     2359.89    146.30 o 
   8   4   0      240.00      289.34     44.04 o 
   9   4   0      262.17      170.88     46.55 o 
  10   4   0      184.03      145.03     43.31 o 
  11   4   0      332.78      254.23     56.05 o 
  12   4   0       46.79       37.28     79.04 o 
  13   4   0       21.73       59.65    101.41 o 
 -13   5   0       93.33       71.22     93.21 o 
 -12   5   0       37.44       82.40     87.99 o 
 -11   5   0      168.04       88.23     50.88 o 
 -10   5   0      103.93      160.90     65.96 o 
  -9   5   0       42.88       23.36     22.08 o 
  -8   5   0     1053.77     1110.25     88.89 o 
  -7   5   0     1681.98     1824.51    168.73 o 
  -6   5   0     1096.25     1226.13     82.38 o 
  -5   5   0      358.46      343.19     33.61 o 
  -4   5   0      120.55      143.93     22.54 o 
  -3   5   0     3710.61     3549.52    107.36 o 
  -2   5   0      193.51      146.14     18.72 o 
  -1   5   0     1214.92     1150.84     39.39 o 
   0   5   0       88.20      109.69     18.29 o 
   1   5   0     1447.15     1224.88     89.38 o 
   2   5   0     1816.29     2018.18    140.77 o 
   3   5   0      242.37      240.63     52.40 o 
   4   5   0      183.45      188.97     38.22 o 
   5   5   0     4787.85     5319.71    308.83 o 
   6   5   0       59.52       36.97     26.70 o 
   7   5   0      178.47      195.77     33.25 o 
   8   5   0        0.17        4.90     35.29 o 
   9   5   0      617.16      782.65     70.46 o 
  10   5   0       38.18      -36.54     51.59 o 
  11   5   0        4.80       54.64     46.40 o 
  12   5   0       48.61      -42.13     88.74 o 
 -13   6   0        8.30      -93.58     93.58 o 
 -12   6   0      350.45      329.67    110.01 o 
 -11   6   0        0.23       -5.20     32.22 o 
 -10   6   0      110.78      115.78     50.23 o 
  -9   6   0       95.00       96.60     30.08 o 
  -8   6   0       25.83       55.85     28.43 o 
  -7   6   0       87.96       55.73     25.62 o 
  -6   6   0     1063.16     1138.90    125.13 o 
  -5   6   0     2169.64     2449.52    147.39 o 
  -4   6   0     1016.03      963.27     60.41 o 
  -3   6   0      127.49      175.16     23.91 o 
  -2   6   0      672.68      650.96     35.30 o 
  -1   6   0     2158.65     1817.00     57.41 o 
   0   6   0      734.65      686.87     74.13 o 
   1   6   0      464.08      466.71     29.37 o 
   2   6   0      179.62      172.21     14.66 o 
   3   6   0     3881.68     4011.97    220.86 o 
   4   6   0      693.41      746.94     72.02 o 
   5   6   0      216.44      242.54     26.63 o 
   6   6   0       17.28        1.05     47.88 o 
   7   6   0      683.59      750.75     62.33 o 
   8   6   0       41.99       27.61     33.39 o 
   9   6   0      161.23       98.54    133.68 o 
  10   6   0        3.10       68.95     53.50 o 
  11   6   0      108.04       -4.85     95.45 o 
  12   6   0       48.57      108.50    103.65 o 
 -12   7   0       17.07      167.41    124.16 o 
 -11   7   0       22.08        0.43     44.93 o 
 -10   7   0      383.82      432.30     55.35 o 
  -9   7   0       20.29       60.79     32.57 o 
  -8   7   0      162.98       99.94     33.53 o 
  -7   7   0      330.82      317.48     52.41 o 
  -6   7   0     1303.96     1386.27     87.31 o 
  -5   7   0      586.76      649.18     51.89 o 
  -4   7   0      685.04      642.15     50.65 o 
  -3   7   0      258.34      237.40     32.40 o 
  -2   7   0     1270.34     1143.23     55.64 o 
  -1   7   0       22.63      -17.83     21.04 o 
   0   7   0       77.44       84.79     26.95 o 
   1   7   0       13.43      -17.18     17.18 o 
   2   7   0     1035.10      981.27     87.04 o 
   3   7   0       48.66       43.91     32.36 o 
   4   7   0      792.10      834.01     42.84 o 
   5   7   0      103.04      127.07     37.86 o 
   6   7   0      169.03      197.88     32.46 o 
   7   7   0      134.59      127.69     33.91 o 
   8   7   0       42.96        3.79     33.65 o 
   9   7   0       46.87      102.80     44.89 o 
  10   7   0        0.68      -19.64     68.23 o 
  11   7   0       62.71       72.33    130.13 o 
 -12   8   0       62.13       -5.22     83.89 o 
 -11   8   0        1.46      -35.93     39.42 o 
 -10   8   0      297.69      279.51     52.96 o 
  -9   8   0      154.22      161.66     41.27 o 
  -8   8   0      120.50       94.81     28.85 o 
  -7   8   0        1.48       19.64     35.49 o 
  -6   8   0      242.42      282.15     69.14 o 
  -5   8   0       86.96       92.18     26.47 o 
  -4   8   0      399.41      275.54     31.14 o 
  -3   8   0      251.77      260.36     33.86 o 
  -2   8   0      556.19      555.75     41.14 o 
  -1   8   0      179.54      172.58     36.58 o 
   0   8   0      856.70      830.46     65.10 o 
   1   8   0      187.26      238.40     45.07 o 
   2   8   0      140.12      134.93     37.90 o 
   3   8   0       40.35       34.82     31.63 o 
   4   8   0      333.10      446.21     58.46 o 
   5   8   0       54.04       50.26     10.46 o 
   6   8   0      236.54      273.06     59.84 o 
   7   8   0       20.70       46.46     24.43 o 
   8   8   0      214.41      183.14     43.50 o 
   9   8   0        9.02      -17.81     29.45 o 
  10   8   0      161.17      143.18     98.81 o 
  11   8   0      153.38      190.54    127.15 o 
 -11   9   0       74.41      232.66    118.94 o 
 -10   9   0       55.09       24.46     49.63 o 
  -9   9   0       24.47      -37.29     37.29 o 
  -8   9   0      195.64      165.66     48.14 o 
  -7   9   0      429.48      457.22     53.79 o 
  -6   9   0      830.79      934.69     82.24 o 
  -5   9   0       48.71       27.85     27.52 o 
  -4   9   0       18.17       15.58     39.39 o 
  -3   9   0       66.48       25.11     23.18 o 
  -2   9   0       13.90       36.05     27.49 o 
  -1   9   0      701.32      700.99     60.24 o 
   0   9   0        3.95       26.43     48.66 o 
   1   9   0     1360.36     1519.53     97.78 o 
   2   9   0      609.19      682.43     68.28 o 
   3   9   0      338.10      370.13     75.34 o 
   4   9   0      293.64      323.84    104.23 o 
   5   9   0       36.11       15.40     47.06 o 
   6   9   0      269.19      213.70     71.57 o 
   7   9   0        0.12      -66.36     66.36 o 
   8   9   0      194.81      269.97    101.80 o 
   9   9   0      101.19       35.42     96.20 o 
  10   9   0        0.46        0.00    110.36 o 
 -10  10   0        2.45       -7.46     41.87 o 
  -9  10   0      191.07      173.30     52.80 o 
  -8  10   0       13.20      -43.85     43.85 o 
  -7  10   0       80.93       59.83     36.21 o 
  -6  10   0      253.76      238.72     46.10 o 
  -5  10   0      715.42      746.16     60.32 o 
  -4  10   0      399.25      459.51     51.59 o 
  -3  10   0      128.20      139.09     40.83 o 
  -2  10   0     1493.04     1820.00    253.86 o 
  -1  10   0     1086.31     1149.14    101.70 o 
   0  10   0      152.64      204.29     51.41 o 
   1  10   0      103.32       61.91     45.51 o 
   2  10   0      988.85     1283.26    107.27 o 
   3  10   0      149.40      207.39     65.63 o 
   4  10   0      296.61      435.63    121.39 o 
   5  10   0      147.98       87.11     65.38 o 
   6  10   0      673.73      607.66    173.08 o 
   7  10   0       18.25      -15.66     88.74 o 
   8  10   0      276.39      218.15    129.77 o 
   9  10   0       29.34      -30.95     98.06 o 
  -9  11   0       10.98       -6.57     50.81 o 
  -8  11   0       15.00        4.47     54.81 o 
  -7  11   0      568.28      640.05    124.58 o 
  -6  11   0        3.41      -15.61     46.89 o 
  -5  11   0       51.43        0.84     35.64 o 
  -4  11   0      168.90      167.44     48.42 o 
  -3  11   0      600.48      558.42     68.51 o 
  -2  11   0       56.27      103.18     45.91 o 
  -1  11   0       71.49       82.81     42.44 o 
   0  11   0      313.06      367.30    104.98 o 
   1  11   0      512.37      627.52     74.89 o 
   2  11   0      729.31      824.92     96.65 o 
   3  11   0      144.45       73.40     59.87 o 
   4  11   0      312.68      407.61    102.18 o 
   5  11   0       25.30      -26.84     90.97 o 
   6  11   0       39.35       10.81     85.75 o 
   7  11   0        0.25      175.98    111.85 o 
   8  11   0      373.90      185.35    142.83 o 
  -8  12   0       57.07        4.47     60.03 o 
  -7  12   0       96.56      168.91     98.44 o 
  -6  12   0        6.99        0.00     57.42 o 
  -5  12   0      704.36      818.79    122.73 o 
  -4  12   0       20.85       -1.13     45.98 o 
  -3  12   0        7.52       -3.58     41.12 o 
  -2  12   0       51.63       47.45     93.40 o 
  -1  12   0      805.51      803.59     86.23 o 
   0  12   0        4.23       37.83     48.19 o 
   1  12   0       16.16       25.13     57.07 o 
   2  12   0       27.12       98.06     92.84 o 
   3  12   0      271.71      256.94    114.86 o 
   4  12   0      131.57       82.03    104.03 o 
   5  12   0       15.54      -10.81     93.21 o 
   6  12   0      122.66      207.69    169.28 o 
   7  12   0      247.88      157.74    146.92 o 
  -7  13   0      446.31      401.66    110.02 o 
  -6  13   0        0.85      -53.69     63.38 o 
  -5  13   0       31.64       39.89     94.70 o 
  -4  13   0       44.20      -10.07     71.59 o 
  -3  13   0      720.98      678.91    151.45 o 
  -2  13   0       58.92      153.99     85.01 o 
  -1  13   0        8.92      -59.28     80.91 o 
   0  13   0        5.00      -16.40     76.43 o 
   1  13   0      323.91      209.58     99.20 o 
   2  13   0        6.73       49.96     83.14 o 
   3  13   0      185.47      172.65    133.87 o 
   4  13   0       36.07       78.30    106.26 o 
   5  13   0       93.50      184.19    133.86 o 
  -5  14   0       32.21       86.13    121.55 o 
  -4  14   0       12.66      -87.99     87.99 o 
  -3  14   0        0.77       10.44     84.63 o 
  -2  14   0        4.18      -59.28    123.78 o 
  -1  14   0      262.09      355.38    125.67 o 
   0  14   0        0.04       77.55    105.14 o 
   1  14   0        4.12       83.89    106.26 o 
   2  14   0       18.75      -95.82    152.12 o 
   3  14   0       22.30      221.09    136.09 o 
  -1 -14   1      141.21       41.02    116.71 o 
   0 -14   1        0.93      -75.31    104.02 o 
   1 -14   1      126.29     -137.21    137.21 o 
   2 -14   1        0.56      -90.23    107.38 o 
   3 -14   1       68.74      -33.18    116.70 o 
  -4 -13   1        8.49       51.82    103.65 o 
  -3 -13   1      197.80      277.43    127.15 o 
  -2 -13   1        1.32      -46.23    109.61 o 
  -1 -13   1        3.70       80.53    103.65 o 
   0 -13   1       51.73      -91.35     91.35 o 
   2 -13   1        0.28      133.85    122.66 o 
   3 -13   1      174.15      241.63     88.00 o 
   4 -13   1       20.76      -16.03     75.31 o 
   5 -13   1      196.68      279.29    100.31 o 
   6 -13   1       32.78      -97.69     97.69 o 
  -6 -12   1      274.47      262.52    145.43 o 
  -5 -12   1      146.08      118.57    112.61 o 
  -4 -12   1       50.02      181.58    164.43 o 
  -3 -12   1      128.97       45.49    107.76 o 
  -2 -12   1       35.74       56.67     90.97 o 
  -1 -12   1      325.91      311.39    113.37 o 
   0 -12   1        0.15      -22.39     56.73 o 
   1 -12   1       47.57       46.63     61.54 o 
   2 -12   1      136.33       80.86     57.35 o 
   3 -12   1      206.24      390.45    162.58 o 
   4 -12   1        0.18       38.71     44.27 o 
   5 -12   1        1.72       72.70     62.26 o 
   6 -12   1        2.54        0.00     45.49 o 
   7 -12   1      207.91      231.56    103.66 o 
  -7 -11   1        8.46       10.81    173.37 o 
  -6 -11   1        0.21       49.21    104.39 o 
  -5 -11   1       37.46      199.10    110.74 o 
  -4 -11   1     1120.31     1334.36    233.96 o 
  -3 -11   1       41.19       44.37     77.93 o 
  -2 -11   1       13.56       33.56     72.33 o 
  -1 -11   1       56.36      -17.45     60.96 o 
   0 -11   1      374.23      394.78     68.00 o 
   1 -11   1     1517.05     1667.88    129.58 o 
   2 -11   1       71.05       33.55     36.04 o 
   3 -11   1      267.28      395.14     71.32 o 
   4 -11   1      152.70      284.05     52.18 o 
   5 -11   1      337.60      422.16     63.57 o 
   6 -11   1       75.00       89.32     57.59 o 
   7 -11   1      131.21      197.25     86.51 o 
   8 -11   1       57.28       28.34     56.30 o 
   9 -11   1      117.74        4.85     91.72 o 
  -8 -10   1       52.14      146.90    110.36 o 
  -7 -10   1        0.20     -127.88    127.88 o 
  -6 -10   1      566.71      473.32    139.87 o 
  -5 -10   1       65.99      113.72     81.28 o 
  -4 -10   1       36.41       61.18     58.64 o 
  -3 -10   1       35.98        2.76     43.26 o 
  -2 -10   1      351.89      483.52     83.91 o 
  -1 -10   1       27.56      -30.22    112.23 o 
   0 -10   1      304.06      227.83     59.15 o 
   1 -10   1       39.70        0.43     61.33 o 
   2 -10   1      516.99      559.53     72.55 o 
   3 -10   1       52.79       35.97     99.18 o 
   4 -10   1        3.09       72.37     39.27 o 
   5 -10   1       36.92       39.77     44.48 o 
   6 -10   1      121.43      143.49     32.51 o 
   7 -10   1       81.28       82.81     45.36 o 
   8 -10   1      104.18       86.65     89.49 o 
   9 -10   1       19.65       -7.78     42.69 o 
  10 -10   1       40.88       -8.95     41.01 o 
  -9  -9   1       18.84       30.57    111.85 o 
  -8  -9   1      124.53       -5.22     87.62 o 
  -7  -9   1       21.43       17.92     39.71 o 
  -6  -9   1        1.25      -23.04     34.11 o 
  -5  -9   1       37.84       24.75     16.49 o 
  -4  -9   1      407.21      451.08     77.36 o 
  -3  -9   1      572.29      588.94     37.59 o 
  -2  -9   1       49.00       30.88     42.64 o 
  -1  -9   1      298.05      311.81     35.33 o 
   0  -9   1     2844.41     3251.00    238.04 o 
   1  -9   1       15.63       27.49     21.16 o 
   2  -9   1      245.95      223.42     46.51 o 
   3  -9   1       38.65       43.49     27.63 o 
   4  -9   1     2600.26     3137.08    335.21 o 
   5  -9   1        3.24       27.41     24.49 o 
   6  -9   1      207.50      228.02     46.89 o 
   7  -9   1        0.46      -36.05     36.05 o 
   8  -9   1      315.95      338.90     58.80 o 
   9  -9   1       12.64        9.65     33.52 o 
  10  -9   1       62.52       60.59     55.03 o 
  11  -9   1        6.99      -53.69     82.77 o 
 -10  -8   1      263.96      373.27    137.60 o 
  -9  -8   1       38.54      139.82    129.75 o 
  -8  -8   1       13.88       29.29     71.96 o 
  -7  -8   1       63.85       54.96     38.31 o 
  -6  -8   1      203.70      204.63     63.00 o 
  -5  -8   1       54.82       51.61     56.67 o 
  -4  -8   1        6.53       52.23     41.34 o 
  -3  -8   1       18.86        4.41     16.89 o 
  -2  -8   1     1756.54     1834.19     79.75 o 
  -1  -8   1      137.36      141.85     25.80 o 
   0  -8   1       23.10       26.01     22.69 o 
   1  -8   1       50.61       55.93     21.91 o 
   2  -8   1     2390.89     2476.48    161.05 o 
   3  -8   1       11.61        8.67     33.68 o 
   4  -8   1      161.89      152.74     38.29 o 
   5  -8   1       37.54       26.55     23.14 o 
   6  -8   1      469.61      424.91     44.91 o 
   7  -8   1       73.33       86.90     28.97 o 
   8  -8   1      131.49      139.81     34.79 o 
   9  -8   1       74.33       95.73     41.25 o 
  10  -8   1      155.33      174.66     42.67 o 
  11  -8   1        0.67       33.87     49.81 o 
 -10  -7   1        0.32       -4.85     96.94 o 
  -9  -7   1      139.68      160.11     59.47 o 
  -8  -7   1      167.74      142.98     46.67 o 
  -7  -7   1        5.55       26.37     41.68 o 
  -6  -7   1        0.17        6.40     32.11 o 
  -5  -7   1      281.14      340.01     66.70 o 
  -4  -7   1      610.69      746.96     73.28 o 
  -3  -7   1     1078.25     1273.55    150.98 o 
  -2  -7   1      346.04      358.10     47.46 o 
  -1  -7   1     1213.12     1248.95    130.66 o 
   0  -7   1     1896.60     1937.81     81.38 o 
   1  -7   1        0.79       15.81     18.05 o 
   2  -7   1        2.38       17.32     19.30 o 
   3  -7   1      690.18      663.10     38.68 o 
   4  -7   1      142.45      134.23     19.77 o 
   5  -7   1       69.34       84.57     38.21 o 
   6  -7   1       37.17       33.59     24.60 o 
   7  -7   1     1067.82     1077.76     83.03 o 
   8  -7   1      361.27      386.18     40.72 o 
   9  -7   1      503.17      544.51     70.05 o 
  10  -7   1        0.77       -9.19     28.89 o 
  11  -7   1       18.90      -16.16     34.23 o 
  12  -7   1      709.23      860.17    167.86 o 
 -11  -6   1      486.36      531.84    132.03 o 
 -10  -6   1        0.70       52.57    114.83 o 
  -9  -6   1      202.91       50.65     93.97 o 
  -8  -6   1      133.36      144.09     52.13 o 
  -7  -6   1      573.72      597.69     60.25 o 
  -6  -6   1     1178.20     1523.90    147.62 o 
  -5  -6   1      459.52      522.34     58.55 o 
  -4  -6   1      429.70      424.21     87.10 o 
  -3  -6   1      892.95      883.95     69.64 o 
  -2  -6   1      962.18     1093.33     88.47 o 
  -1  -6   1     3080.34     3264.35    255.79 o 
   0  -6   1      653.92      768.55     39.78 o 
   1  -6   1     2839.65     2764.70    137.42 o 
   2  -6   1      572.11      544.51     34.15 o 
   3  -6   1      999.71     1039.25     42.40 o 
   4  -6   1       18.62       -3.42     17.71 o 
   5  -6   1     2212.06     2266.43    264.21 o 
   6  -6   1      418.75      473.67     37.71 o 
   7  -6   1      124.38      123.45     22.45 o 
   8  -6   1      299.60      255.55     31.67 o 
   9  -6   1      499.20      603.47     61.96 o 
  10  -6   1      345.58      306.66     44.34 o 
  11  -6   1      105.80       60.58     51.08 o 
  12  -6   1       79.00      -12.49     52.39 o 
 -12  -5   1       71.89       36.54    155.85 o 
 -11  -5   1       76.71      251.68    107.38 o 
  -9  -5   1      317.19      318.20     62.81 o 
  -8  -5   1        4.87       20.28     45.29 o 
  -7  -5   1       15.19        8.50     30.56 o 
  -6  -5   1       10.58       27.08     38.45 o 
  -5  -5   1     1874.50     2234.35    187.54 o 
  -4  -5   1        3.75      -27.54     27.54 o 
  -3  -5   1      658.21      613.19     80.41 o 
  -2  -5   1     1103.39     1359.21    176.25 o 
  -1  -5   1     3260.10     3250.33    128.58 o 
   0  -5   1       42.51       48.42     17.13 o 
   1  -5   1      296.46      272.19     22.99 o 
   2  -5   1      700.37      670.98     31.55 o 
   3  -5   1     2737.15     2576.80     79.58 o 
   4  -5   1      242.04      253.73     20.78 o 
   5  -5   1       66.70       83.43     17.81 o 
   6  -5   1      313.05      279.61     28.02 o 
   7  -5   1     2815.89     2867.94    248.80 o 
   8  -5   1       15.71       -0.61     28.04 o 
   9  -5   1       52.37       37.09     31.36 o 
  10  -5   1       65.23       17.41     43.30 o 
  11  -5   1      494.16      641.70     80.47 o 
  12  -5   1       50.00       65.99     76.81 o 
  13  -5   1        0.09       77.18     82.40 o 
 -12  -4   1       22.59      -54.81    127.88 o 
 -11  -4   1       65.46      -78.67     78.67 o 
 -10  -4   1      235.58      161.96     74.77 o 
  -9  -4   1      257.39      308.10     58.47 o 
  -8  -4   1       21.37      -23.63     53.66 o 
  -7  -4   1     1684.37     1816.67    122.87 o 
  -6  -4   1     1012.55      938.30     78.75 o 
  -5  -4   1      188.98      223.51     41.21 o 
  -4  -4   1      345.00      399.47     45.47 o 
  -3  -4   1     8155.61     8945.95    367.25 o 
  -2  -4   1     3153.06     3457.33    129.87 o 
  -1  -4   1     2203.20     2367.15     97.22 o 
   0  -4   1      195.39      199.54     24.61 o 
   1  -4   1     4640.09     4419.47    231.46 o 
   2  -4   1     1671.70     1594.94     66.50 o 
   3  -4   1     1591.52     1541.93     57.79 o 
   4  -4   1      119.18      101.77     14.62 o 
   5  -4   1     5107.28     5259.78    359.04 o 
   6  -4   1     1004.56      996.54     58.14 o 
   7  -4   1      222.31      214.50     25.79 o 
   8  -4   1       63.18       51.81     20.49 o 
   9  -4   1     1136.28     1274.62    127.69 o 
  10  -4   1      143.00      118.03     32.05 o 
  11  -4   1       65.57       15.85     63.39 o 
  12  -4   1        2.11       54.81     92.84 o 
  13  -4   1      216.59      251.33     98.44 o 
 -12  -3   1      373.86      292.38    127.92 o 
 -11  -3   1       71.07       18.49     36.02 o 
 -10  -3   1       22.77       -9.48     34.62 o 
  -9  -3   1      696.06      803.64     76.63 o 
  -8  -3   1      457.03      509.11     53.62 o 
  -7  -3   1      182.84      155.23     43.60 o 
  -6  -3   1      900.15      974.75    143.31 o 
  -5  -3   1     3571.74     3719.25    148.03 o 
  -4  -3   1     1043.98     1064.63     74.61 o 
  -3  -3   1       99.72      157.55     33.37 o 
  -2  -3   1       47.51       68.61     19.38 o 
  -1  -3   1     5027.95     5010.25    168.93 o 
   0  -3   1     2469.19     2432.58     96.34 o 
   1  -3   1      249.34      280.82     19.86 o 
   2  -3   1        2.99       -3.35      8.63 o 
   3  -3   1     6446.12     5817.44    158.65 o 
   4  -3   1      662.18      586.09     35.40 o 
   5  -3   1      254.96      250.95     20.89 o 
   6  -3   1      152.11      135.82     20.10 o 
   7  -3   1     5209.78     5514.91    367.10 o 
   8  -3   1      853.27      929.24     66.05 o 
   9  -3   1        5.51      -18.26     23.86 o 
  10  -3   1       37.89      111.62     44.44 o 
  11  -3   1      329.83      404.68     67.11 o 
  12  -3   1       28.67        5.22     64.50 o 
  13  -3   1       11.03       42.88     80.16 o 
  14  -3   1       60.57       74.20    127.51 o 
 -13  -2   1        3.72       36.17    108.87 o 
 -12  -2   1       11.10      -73.45     73.45 o 
 -11  -2   1      116.48      124.87     56.08 o 
 -10  -2   1      574.85      555.85     54.20 o 
  -9  -2   1       22.23       23.88     22.02 o 
  -8  -2   1       80.01      105.86     64.94 o 
  -7  -2   1      300.86      302.46     50.37 o 
  -6  -2   1     2380.18     2413.78    108.56 o 
  -5  -2   1     1410.76     1684.10    119.72 o 
  -4  -2   1     1011.85     1100.61     60.44 o 
  -3  -2   1     2264.94     2261.98     94.89 o 
  -2  -2   1     4339.88     4109.67    147.61 o 
  -1  -2   1      861.72      892.34     41.36 o 
   0  -2   1     3665.81     3888.80    130.81 o 
   1  -2   1     2795.61     2613.41    211.02 o 
   2  -2   1    16552.55    15825.21    457.64 o 
   3  -2   1     1747.03     1930.63    109.96 o 
   4  -2   1      608.08      534.38     38.13 o 
   5  -2   1     3001.50     2932.42    175.45 o 
   6  -2   1      573.54      603.80     43.84 o 
   7  -2   1       51.36       52.09     19.53 o 
   8  -2   1      656.28      736.93     47.07 o 
   9  -2   1      404.17      400.74     47.35 o 
  10  -2   1       41.00       77.68     53.11 o 
  11  -2   1        1.38      -39.35     44.16 o 
  12  -2   1       18.58       23.17     50.11 o 
  13  -2   1        8.95       -5.22     62.26 o 
  14  -2   1       29.35     -102.90    102.90 o 
 -13  -1   1       48.55      105.89    105.89 o 
 -12  -1   1      110.93      158.09     97.69 o 
 -11  -1   1        1.65       -8.94     27.91 o 
 -10  -1   1        0.69       -0.91     30.15 o 
  -9  -1   1      320.48      311.90     35.79 o 
  -8  -1   1      785.85      726.59     46.63 o 
  -7  -1   1      190.02      144.66     26.62 o 
  -6  -1   1      758.29      721.36     66.80 o 
  -5  -1   1        1.30        2.80     24.68 o 
  -4  -1   1     4971.29     5089.27    199.39 o 
  -3  -1   1      257.05      246.65     27.72 o 
  -2  -1   1       69.77       54.89     16.21 o 
  -1  -1   1    11700.20    11758.33    345.32 o 
   0  -1   1     5496.70     5265.18    152.97 o 
   1  -1   1       42.20       44.54      3.92 o 
   2  -1   1    18956.01    18811.22    721.59 o 
   3  -1   1     5215.61     5018.70    268.85 o 
   4  -1   1     2106.15     1808.71     72.85 o 
   5  -1   1      371.17      386.37     22.00 o 
   6  -1   1     1609.64     1660.60     70.56 o 
   7  -1   1     1544.79     1609.20    118.42 o 
   8  -1   1      454.77      434.98     33.54 o 
   9  -1   1      480.24      381.04     35.29 o 
  10  -1   1      577.10      529.39     58.18 o 
  11  -1   1      542.59      525.75     57.80 o 
  12  -1   1      135.06       52.58    103.47 o 
  13  -1   1       15.39       70.47    110.73 o 
  14  -1   1      233.86     -129.77    129.77 o 
 -13   0   1       13.54       51.82     89.11 o 
 -12   0   1      214.05      -42.88     80.54 o 
 -11   0   1      399.20      357.51     48.80 o 
 -10   0   1      190.31      199.23     33.77 o 
  -9   0   1       25.19       64.68     23.54 o 
  -8   0   1      215.66      175.73     37.62 o 
  -7   0   1     2443.62     2606.23    140.40 o 
  -6   0   1     2278.77     2303.24    137.23 o 
  -5   0   1        1.34       -7.86     16.18 o 
  -4   0   1     2901.44     2927.08    123.62 o 
  -3   0   1     1546.08     1718.11     89.49 o 
  -2   0   1    10129.98    11037.25    333.25 o 
  -1   0   1      170.58      225.33     28.92 o 
   2   0   1     6143.37     5726.97    159.60 o 
   3   0   1     3302.87     3240.89     87.75 o 
   4   0   1      167.01      119.21     12.19 o 
   5   0   1        3.20       13.45     13.05 o 
   6   0   1      640.47      611.17     31.01 o 
   7   0   1       29.67       42.79     23.76 o 
   8   0   1     1722.11     1740.99     72.10 o 
   9   0   1      313.77      415.92     65.30 o 
  10   0   1        3.29       -6.97     24.71 o 
  11   0   1      831.53      789.74     76.84 o 
  12   0   1        9.93        1.95     33.88 o 
  13   0   1       43.30      -78.30     78.30 o 
  14   0   1       16.39       58.16     92.09 o 
 -13   1   1      209.19       57.80    106.27 o 
 -12   1   1       17.42      -77.92     77.92 o 
 -11   1   1       77.74        0.00     63.76 o 
 -10   1   1        1.01      -21.83     36.61 o 
  -9   1   1     1422.88     1432.60    110.82 o 
  -8   1   1      335.41      349.47     34.56 o 
  -7   1   1       45.45       13.98     14.50 o 
  -6   1   1      125.79       98.69     17.19 o 
  -5   1   1     8068.69     8593.15    323.85 o 
  -4   1   1     1354.79     1295.52     44.10 o 
  -3   1   1      312.02      312.45     18.52 o 
  -2   1   1     5010.80     5142.67    171.06 o 
  -1   1   1     2025.17     2073.77     79.72 o 
   2   1   1    18884.26    18725.73    747.34 o 
   3   1   1    19374.25    18253.71    663.00 o 
   4   1   1        8.96        5.99     11.78 o 
   5   1   1      305.25      306.67     25.30 o 
   6   1   1     2315.97     2241.26     70.33 o 
   7   1   1      103.96      125.64     21.82 o 
   8   1   1       41.28       67.44     24.86 o 
   9   1   1       68.55       39.49     24.58 o 
  10   1   1     2892.90     3182.69    157.05 o 
  11   1   1      166.76      112.22     52.10 o 
  12   1   1        3.40       35.63     68.16 o 
  13   1   1        5.09       47.72     90.97 o 
  14   1   1      148.16      270.71    123.42 o 
 -13   2   1       64.99       89.86    104.77 o 
 -12   2   1       19.75       55.18     85.38 o 
 -11   2   1      391.74      529.23     90.78 o 
 -10   2   1       45.53       50.43     43.30 o 
  -9   2   1       98.54       73.72     38.87 o 
  -8   2   1        0.92        6.21     33.05 o 
  -7   2   1     3463.01     3879.07    138.78 o 
  -6   2   1      624.25      709.06     48.79 o 
  -5   2   1     1396.28     1515.09     63.78 o 
  -4   2   1     1203.93     1180.56     73.34 o 
  -3   2   1     8405.44     8261.53    406.70 o 
  -2   2   1    10293.56    10998.81    350.04 o 
  -1   2   1     2863.90     2848.52    101.08 o 
   0   2   1     6531.52     6096.85    186.02 o 
   1   2   1    11620.80    11765.09    370.07 o 
   2   2   1     5378.40     5098.51    320.69 o 
   3   2   1      275.02      257.04     18.00 o 
   4   2   1     6113.78     5670.48    200.03 o 
   5   2   1      908.01      831.60     42.67 o 
   6   2   1     1897.32     1806.43     78.36 o 
   7   2   1      223.04      238.27     26.03 o 
   8   2   1      498.90      475.09     40.82 o 
   9   2   1       60.21       52.36     24.14 o 
  10   2   1      692.80      637.97     84.75 o 
  11   2   1       33.96       38.85     33.35 o 
  12   2   1      131.43      109.28     39.73 o 
  13   2   1        3.20       19.01     85.01 o 
  14   2   1        2.84        9.32     69.60 o 
 -13   3   1      162.02      458.26    164.81 o 
 -12   3   1       10.02       -5.22     77.92 o 
 -11   3   1        3.33      -32.39     61.33 o 
 -10   3   1      587.24      590.37     77.84 o 
  -9   3   1     1016.40     1225.06    105.80 o 
  -8   3   1        6.75       47.18     30.57 o 
  -7   3   1      257.49      255.43     50.45 o 
  -6   3   1       85.03       93.26     18.25 o 
  -5   3   1     6192.79     6164.22    247.78 o 
  -4   3   1        5.60       21.65     11.03 o 
  -3   3   1     2684.68     2819.34    113.61 o 
  -2   3   1       76.72       91.27     25.73 o 
  -1   3   1     2156.76     2286.98     87.20 o 
   0   3   1     2234.67     2234.42     95.77 o 
   1   3   1     1656.65     1578.80     80.77 o 
   2   3   1      222.97      242.48     25.16 o 
   3   3   1     1794.79     1566.96     60.74 o 
   4   3   1       39.95       55.91     17.25 o 
   5   3   1       93.78       61.97     19.65 o 
   6   3   1      658.59      611.94     41.65 o 
   7   3   1      948.76      939.96     56.24 o 
   8   3   1     1126.42     1181.82     69.66 o 
   9   3   1     1927.31     2087.86    126.10 o 
  10   3   1      787.65      773.61     82.87 o 
  11   3   1       35.78       19.73     34.80 o 
  12   3   1       32.18       -3.30     57.75 o 
  13   3   1       45.85       98.43     93.58 o 
 -13   4   1        4.34        5.22    111.48 o 
 -12   4   1      170.77      330.74    149.52 o 
 -11   4   1      187.92      111.77     67.05 o 
 -10   4   1       98.76       62.38     46.24 o 
  -9   4   1      257.67      183.26     42.82 o 
  -8   4   1       31.71       37.96     28.27 o 
  -7   4   1     3286.61     3634.98    170.80 o 
  -6   4   1        0.17       12.11     24.92 o 
  -5   4   1      331.94      324.64     40.38 o 
  -4   4   1      691.58      695.32     43.53 o 
  -3   4   1    12109.37    12430.67    348.66 o 
  -2   4   1     3254.99     3139.56    142.70 o 
  -1   4   1     1058.40     1039.18     41.11 o 
   0   4   1        7.38       17.11     15.19 o 
   1   4   1      224.44      194.78     16.34 o 
   2   4   1      363.88      378.67     30.73 o 
   3   4   1     3027.00     2910.50    212.49 o 
   4   4   1      215.98      204.23     19.69 o 
   5   4   1     2435.85     2409.14    297.97 o 
   6   4   1       18.93       -5.02     21.23 o 
   7   4   1      551.05      626.90     48.84 o 
   8   4   1      205.60      208.34     47.94 o 
   9   4   1      457.82      492.98     56.84 o 
  10   4   1       16.07       25.05     31.70 o 
  11   4   1      129.68      116.27     41.20 o 
  12   4   1      208.27      232.39     62.56 o 
  13   4   1        3.43      -55.93    121.54 o 
 -12   5   1       44.06      190.90    108.87 o 
 -11   5   1       39.83       70.84     76.43 o 
 -10   5   1      912.35     1112.78    218.64 o 
  -9   5   1      279.58      272.48     50.08 o 
  -8   5   1      334.71      317.83     34.62 o 
  -7   5   1        1.40        1.64     18.40 o 
  -6   5   1       95.58       66.58     16.50 o 
  -5   5   1     1224.88     1288.15     60.60 o 
  -4   5   1       11.86       11.05     19.91 o 
  -3   5   1      478.40      571.45     33.97 o 
  -2   5   1     3539.70     3221.01    114.55 o 
  -1   5   1        7.84       -5.94     13.22 o 
   0   5   1        0.36       -9.59      9.59 o 
   1   5   1      358.75      410.75     46.63 o 
   2   5   1      171.07      138.29     25.48 o 
   3   5   1       18.97      -23.71     23.71 o 
   4   5   1      497.12      536.77     37.75 o 
   5   5   1     2891.46     2789.18    124.65 o 
   6   5   1        2.36       -3.79     19.46 o 
   7   5   1     1074.73     1075.17    119.16 o 
   8   5   1        5.41       37.49     28.50 o 
   9   5   1      448.36      425.81     52.46 o 
  10   5   1      188.32      165.53     46.24 o 
  11   5   1       74.38       59.97     38.98 o 
  12   5   1       15.48       75.69    122.66 o 
  13   5   1       75.59       32.81    107.75 o 
 -12   6   1      327.69      396.41    143.20 o 
 -11   6   1       23.68       32.81     71.21 o 
 -10   6   1       84.37      104.96     57.23 o 
  -9   6   1      296.50      325.11     45.20 o 
  -8   6   1     1759.22     1936.83    155.12 o 
  -7   6   1      502.95      468.21     42.43 o 
  -6   6   1       32.33       10.65     28.69 o 
  -5   6   1      201.17      227.11     32.86 o 
  -4   6   1     4837.03     4928.42    264.12 o 
  -3   6   1     2590.45     2672.62     90.99 o 
  -2   6   1     1500.64     1654.85     76.35 o 
  -1   6   1     1495.42     1398.92     58.43 o 
   0   6   1     4093.02     4241.34    141.42 o 
   1   6   1      428.38      419.19     40.15 o 
   2   6   1     1011.88     1060.47     94.47 o 
   3   6   1      916.51      914.74    105.08 o 
   4   6   1      894.08      800.78    106.51 o 
   5   6   1       27.84       19.41     23.46 o 
   6   6   1       48.16       49.85     24.28 o 
   7   6   1      134.70      137.46     27.80 o 
   8   6   1     1158.80     1130.56     74.93 o 
   9   6   1      907.01     1004.28     73.55 o 
  10   6   1       21.45      -44.30     98.24 o 
  11   6   1      197.56      184.31     63.58 o 
  12   6   1        1.93      204.31    137.95 o 
 -12   7   1        3.86      -93.21     93.21 o 
 -11   7   1        1.27      -16.40     81.65 o 
 -10   7   1     1095.02     1287.05    114.74 o 
  -9   7   1      103.51       78.35     35.83 o 
  -8   7   1      192.01      125.47     31.60 o 
  -7   7   1      422.57      424.27     45.11 o 
  -6   7   1      674.13      800.70     75.29 o 
  -5   7   1      121.08       83.48     25.32 o 
  -4   7   1     1265.77     1265.12     83.56 o 
  -3   7   1      148.39      164.43     26.57 o 
  -2   7   1     2746.55     2428.07     95.59 o 
  -1   7   1       97.42      107.70     21.73 o 
   0   7   1       16.07       -2.18     11.96 o 
   1   7   1     1041.26     1137.09     62.93 o 
   2   7   1     3374.46     3443.95    262.65 o 
   3   7   1      194.83      192.89     39.49 o 
   4   7   1       15.85      -30.72     35.20 o 
   5   7   1     1098.29     1279.96    143.52 o 
   6   7   1      503.25      492.86     43.94 o 
   7   7   1       37.40       29.13     50.19 o 
   8   7   1       75.23       32.69     29.78 o 
   9   7   1      386.42      317.94     46.39 o 
  10   7   1      117.93      121.99     48.46 o 
  11   7   1      301.22       72.35    101.43 o 
  12   7   1       28.50       81.65    124.90 o 
 -11   8   1       57.97      106.26    127.89 o 
 -10   8   1       99.30       28.49     45.91 o 
  -9   8   1       89.00       43.59     43.32 o 
  -8   8   1      320.77      293.25     42.60 o 
  -7   8   1      121.07       93.92     43.11 o 
  -6   8   1        6.97       -0.92     48.64 o 
  -5   8   1        0.45      -26.42     26.42 o 
  -4   8   1     1623.07     1567.14     88.43 o 
  -3   8   1        1.72      -22.06     35.43 o 
  -2   8   1       67.65       98.84     25.38 o 
  -1   8   1       49.69       33.22     17.93 o 
   0   8   1     3291.76     3774.73    332.52 o 
   1   8   1       29.04       50.76     32.26 o 
   2   8   1      207.62      211.70     48.12 o 
   3   8   1       54.58       -6.36     36.14 o 
   4   8   1     1467.53     1433.07    115.00 o 
   5   8   1      279.02      320.57     74.40 o 
   6   8   1       18.72       53.20     54.66 o 
   7   8   1       23.28       34.03     46.85 o 
   8   8   1      569.06      675.99     68.39 o 
   9   8   1      137.99      110.57     42.21 o 
  10   8   1       46.24      107.75     97.69 o 
  11   8   1       27.22      229.30    117.07 o 
 -11   9   1       11.92      -67.11    123.78 o 
 -10   9   1      233.24      163.79     52.12 o 
  -9   9   1        1.21       64.95     41.23 o 
  -8   9   1      161.97      184.74     43.11 o 
  -7   9   1       36.45       29.99     33.61 o 
  -6   9   1       11.00       22.34     28.84 o 
  -5   9   1     1001.07      980.32     96.05 o 
  -4   9   1      470.43      492.12     47.91 o 
  -3   9   1       52.87       56.39     23.68 o 
  -2   9   1     1056.32     1055.73    130.87 o 
  -1   9   1      182.89      176.62     26.16 o 
   0   9   1      121.73      111.53     52.02 o 
   1   9   1        8.14      -20.53     33.29 o 
   2   9   1     3046.48     3362.34    160.10 o 
   3   9   1        2.49      -25.79     32.88 o 
   4   9   1        4.26       17.21     46.98 o 
   5   9   1      506.87      455.20     70.26 o 
   6   9   1      194.27      254.79     74.96 o 
   7   9   1       72.86        4.85     64.13 o 
   8   9   1      118.84      -24.61     69.35 o 
   9   9   1       17.16      -59.65     84.26 o 
  10   9   1      639.24      481.54    158.90 o 
  11   9   1       92.53      -93.96     93.96 o 
 -10  10   1       47.51      131.62     77.93 o 
  -9  10   1        7.99        4.85     49.16 o 
  -8  10   1      224.47       75.39     69.16 o 
  -7  10   1        5.75        5.37     34.84 o 
  -6  10   1       88.06       23.41     34.33 o 
  -5  10   1       31.49       42.64     32.31 o 
  -4  10   1      187.11      240.77     41.46 o 
  -3  10   1      602.78      586.16     53.62 o 
  -2  10   1      179.19      129.86     31.24 o 
  -1  10   1       17.38       93.66     39.24 o 
   0  10   1      110.37       70.74     41.36 o 
   1  10   1       97.15       22.66     82.03 o 
   2  10   1      642.61      590.71    101.66 o 
   3  10   1      112.17       49.16     53.66 o 
   4  10   1     2227.03     2640.11    242.43 o 
   5  10   1        8.42       69.36     61.23 o 
   6  10   1       54.57      -55.55    105.89 o 
   7  10   1        2.81       45.49     75.69 o 
   8  10   1      282.70      363.96    116.35 o 
   9  10   1       53.56      181.95    106.26 o 
  10  10   1       69.24      -90.60    151.38 o 
  -9  11   1      306.00      276.54     87.26 o 
  -8  11   1      152.95      133.12     96.57 o 
  -7  11   1      136.46      132.00     73.08 o 
  -6  11   1       73.93       16.18     40.49 o 
  -5  11   1      658.42      551.26     62.01 o 
  -4  11   1       54.27       53.95     33.19 o 
  -3  11   1      191.57      276.41     44.42 o 
  -2  11   1       71.28       75.47     62.08 o 
  -1  11   1      111.41      114.65     41.50 o 
   0  11   1      429.12      450.90     62.20 o 
   1  11   1     2029.13     2378.37    146.28 o 
   2  11   1       11.96       -7.44     41.23 o 
   3  11   1      175.97      187.52     57.00 o 
   4  11   1      265.83      111.56    131.27 o 
   5  11   1      305.45      395.67    113.00 o 
   6  11   1      685.59      550.96    144.36 o 
   7  11   1       87.28      -15.29     87.62 o 
   8  11   1      198.22      139.09    113.36 o 
   9  11   1       95.79      180.09    169.65 o 
  -8  12   1       69.72       68.60    100.67 o 
  -7  12   1        2.21       86.87     73.08 o 
  -6  12   1       16.93        2.78     60.40 o 
  -5  12   1      506.46      412.49     79.45 o 
  -4  12   1        5.69      -22.89     39.49 o 
  -3  12   1      362.86      424.95     79.64 o 
  -2  12   1      307.94      279.24     60.76 o 
  -1  12   1      331.92      350.89     67.69 o 
   0  12   1      244.96      206.13     66.46 o 
   1  12   1       64.15       38.26    103.09 o 
   2  12   1        0.68      -16.27     49.90 o 
   3  12   1     1527.86     1934.66    215.38 o 
   4  12   1       74.28      204.33     89.11 o 
   5  12   1      388.60      356.90    105.17 o 
   6  12   1      422.93      341.62    142.09 o 
   7  12   1      202.94       84.27    105.15 o 
   8  12   1      160.64        5.22    126.03 o 
  -7  13   1       48.26      111.11     87.99 o 
  -6  13   1      108.74       14.17     60.78 o 
  -5  13   1       48.54      -14.17     66.74 o 
  -4  13   1       15.93        0.00     63.01 o 
  -3  13   1      256.21      233.07    109.26 o 
  -2  13   1      115.10      166.67    111.11 o 
  -1  13   1      380.33      297.98    113.00 o 
   0  13   1       27.75      -61.43     61.43 o 
   1  13   1      140.84      136.47     89.49 o 
   2  13   1       16.62       -5.22     89.85 o 
   3  13   1       12.00      159.57    106.26 o 
   4  13   1        2.35       42.88     90.97 o 
   5  13   1      437.05      530.33    176.78 o 
   6  13   1       74.08     -145.04    171.89 o 
  -5  14   1      251.37      212.92    106.65 o 
  -4  14   1      109.36      -49.22     79.05 o 
  -3  14   1        7.58       20.13    110.73 o 
  -2  14   1       20.48       46.23     82.02 o 
  -1  14   1      520.72      749.30    135.39 o 
   0  14   1       12.34       47.35     94.70 o 
   1  14   1       25.75       16.03     90.60 o 
   2  14   1        3.45      102.16    102.16 o 
   3  14   1      150.64      -21.63    151.76 o 
  -1  15   1      108.92      163.31    121.18 o 
   0  15   1       22.16       74.57    154.73 o 
   1  15   1      133.09      227.08    151.38 o 
  -2 -13   2       22.55       53.32    171.88 o 
  -1 -13   2        1.90       23.86    112.60 o 
   0 -13   2       32.79     -141.68    141.68 o 
   1 -13   2      193.95      129.02    117.46 o 
   2 -13   2       90.78      -11.56     86.88 o 
   3 -13   2       11.15      -11.56    108.87 o 
   4 -13   2       19.76       56.30     79.04 o 
  -4 -12   2      175.86       40.27    132.75 o 
  -3 -12   2       14.18     -104.77    104.77 o 
  -2 -12   2      196.45      309.50    128.65 o 
  -1 -12   2      539.57      590.05    157.77 o 
   0 -12   2        2.47       11.56    104.77 o 
   1 -12   2       24.21      -75.31     75.31 o 
   2 -12   2      121.38       97.69     74.57 o 
   3 -12   2      466.56      465.08    107.79 o 
   4 -12   2       71.71        5.59     95.08 o 
   5 -12   2       68.61       76.81     87.62 o 
   6 -12   2       38.49       10.81     58.91 o 
  -6 -11   2      150.00       71.59    115.59 o 
  -5 -11   2       16.58      -16.78    139.81 o 
  -4 -11   2      138.19      107.76    113.35 o 
  -3 -11   2        5.86      -22.74     85.75 o 
  -2 -11   2      958.98      983.05    117.97 o 
  -1 -11   2        0.43       -6.49     68.42 o 
   0 -11   2        1.31      -12.66     44.11 o 
   1 -11   2      111.32      119.49     53.98 o 
   2 -11   2      311.75      325.17     62.76 o 
   3 -11   2       31.83       31.51     35.58 o 
   4 -11   2      516.83      657.09     74.40 o 
   5 -11   2      325.73      458.05     64.49 o 
   6 -11   2      266.27      384.76     69.13 o 
   7 -11   2        0.31       35.79     71.96 o 
  -7 -10   2       16.79       63.76     85.01 o 
  -6 -10   2       86.16      -48.84     92.10 o 
  -5 -10   2       97.85       44.00    126.40 o 
  -4 -10   2      232.15      203.78     62.83 o 
  -3 -10   2      103.52       58.62     38.21 o 
  -2 -10   2      570.44      641.75     53.67 o 
  -1 -10   2      191.01      153.71     51.84 o 
   0 -10   2     1450.25     1575.83     93.83 o 
   1 -10   2      357.86      416.41     44.27 o 
   2 -10   2      273.85      304.52     41.11 o 
   3 -10   2       42.98      -11.00     31.28 o 
   4 -10   2      633.97      611.05     70.28 o 
   5 -10   2       70.97      119.00     72.71 o 
   6 -10   2      972.34     1192.62    105.38 o 
   7 -10   2       68.95      123.29     49.52 o 
   8 -10   2      166.88      124.39     82.03 o 
   9 -10   2        6.18       75.24     58.72 o 
  10 -10   2      197.69      267.73    110.00 o 
  -8  -9   2      252.88      409.07    174.14 o 
  -7  -9   2       79.42       67.86    104.40 o 
  -6  -9   2      222.96      106.28     90.24 o 
  -5  -9   2        1.87      -53.69    112.97 o 
  -4  -9   2      207.98      203.61     37.79 o 
  -3  -9   2      837.94      844.08     63.72 o 
  -2  -9   2      857.62      935.59     65.96 o 
  -1  -9   2      154.56      145.95     33.06 o 
   0  -9   2      532.75      592.76     50.33 o 
   1  -9   2      922.07     1022.79     69.66 o 
   2  -9   2      808.00     1104.03    110.63 o 
   3  -9   2     1026.29     1075.87     67.77 o 
   4  -9   2      527.18      551.77     49.85 o 
   5  -9   2      124.63      132.39     27.45 o 
   6  -9   2      104.89       65.62     54.25 o 
   7  -9   2        0.54        4.50     36.73 o 
   8  -9   2      298.35      438.33     83.53 o 
   9  -9   2       21.23       13.04     42.81 o 
  10  -9   2       47.17       38.46     76.62 o 
  11  -9   2       12.67       86.50     67.11 o 
  -9  -8   2      470.77      506.47    167.46 o 
  -8  -8   2      145.41      231.55    110.74 o 
  -7  -8   2       24.73       35.89     44.21 o 
  -6  -8   2      238.77       36.54    124.92 o 
  -5  -8   2       18.11      -49.77     51.94 o 
  -4  -8   2      204.67      195.50     54.92 o 
  -3  -8   2       95.30       54.95     50.85 o 
  -2  -8   2      302.61      344.37     36.43 o 
  -1  -8   2      856.02      751.39     74.12 o 
   0  -8   2      396.07      375.14     35.37 o 
   1  -8   2      112.12      123.44     27.77 o 
   2  -8   2       80.31       62.99     28.33 o 
   3  -8   2     1067.80     1084.55     70.73 o 
   4  -8   2       20.68       12.58     19.71 o 
   5  -8   2      979.94     1114.32     68.30 o 
   6  -8   2     1759.33     2017.30    152.67 o 
   7  -8   2      692.03      682.88     57.27 o 
   8  -8   2      111.80      117.93     25.24 o 
   9  -8   2      121.23       97.74     36.01 o 
  10  -8   2      624.25      671.60     87.70 o 
  11  -8   2        1.40       29.55     59.09 o 
  12  -8   2       10.30       98.80     79.04 o 
 -10  -7   2        3.47       33.18    151.37 o 
  -9  -7   2       19.03       29.08     96.94 o 
  -8  -7   2       10.13       49.59     79.04 o 
  -7  -7   2      668.13      628.18    125.71 o 
  -6  -7   2      419.81      319.58     66.86 o 
  -5  -7   2      146.55      203.92     72.15 o 
  -4  -7   2       84.36      104.68     56.69 o 
  -3  -7   2     1061.23     1174.78     88.41 o 
  -2  -7   2      209.63      253.99     44.43 o 
  -1  -7   2       31.42       41.35     20.12 o 
   0  -7   2     2240.46     2499.99    170.09 o 
   1  -7   2     2189.82     2359.76    206.22 o 
   2  -7   2      230.35      216.79     27.57 o 
   3  -7   2       94.17       92.77     53.51 o 
   4  -7   2     1840.43     2012.60     86.65 o 
   5  -7   2     2629.89     2598.78     94.18 o 
   6  -7   2      166.57      180.14     49.57 o 
   7  -7   2       11.24       33.54     20.03 o 
   8  -7   2     2704.20     2792.29    183.87 o 
   9  -7   2        2.14       34.63     26.70 o 
  10  -7   2      123.84       58.26     45.06 o 
  11  -7   2        0.19        8.22     64.50 o 
  12  -7   2      273.91      252.88     54.92 o 
 -10  -6   2        2.41      -51.45     93.58 o 
  -9  -6   2      509.50      556.18     79.86 o 
  -8  -6   2        0.51       34.04     42.67 o 
  -7  -6   2        3.10       11.56     58.32 o 
  -6  -6   2      117.60       67.55    135.91 o 
  -5  -6   2      677.30      849.58    117.89 o 
  -4  -6   2      211.86      207.67     49.84 o 
  -3  -6   2       13.52       16.69     44.74 o 
  -2  -6   2       73.42      116.49     36.96 o 
  -1  -6   2     4648.26     5440.46    201.37 o 
   0  -6   2       20.98       40.81     19.22 o 
   1  -6   2      367.20      411.67     58.76 o 
   2  -6   2       69.26       64.05     28.23 o 
   3  -6   2     2262.17     2303.78    166.04 o 
   4  -6   2       28.43       22.76     14.32 o 
   5  -6   2       11.83        2.54     23.14 o 
   6  -6   2     1071.36     1088.01     81.46 o 
   7  -6   2     1065.68     1152.89    122.19 o 
   8  -6   2      162.56      131.95     29.55 o 
   9  -6   2       16.62       -2.01     32.06 o 
  10  -6   2      425.87      401.80     54.03 o 
  11  -6   2       20.93       19.82     33.57 o 
  12  -6   2        4.67       13.74     42.29 o 
 -11  -5   2       90.58      163.31    181.58 o 
 -10  -5   2       13.99       79.04     87.99 o 
  -9  -5   2        6.11       73.43    113.90 o 
  -8  -5   2      337.92      386.69     64.34 o 
  -7  -5   2     2277.14     2576.08    165.18 o 
  -6  -5   2        3.94      -17.52     97.87 o 
  -5  -5   2      393.85      471.28     69.09 o 
  -4  -5   2        1.37       47.77     30.90 o 
  -3  -5   2     5240.06     6142.74    256.47 o 
  -2  -5   2      145.18      171.47     37.31 o 
  -1  -5   2     2929.24     3383.18    170.49 o 
   0  -5   2        0.15       -2.52     17.25 o 
   1  -5   2     5180.14     5285.45    320.27 o 
   2  -5   2      712.64      876.30     68.09 o 
   3  -5   2      172.15      150.42     17.84 o 
   4  -5   2       41.11       30.50     22.33 o 
   5  -5   2     4023.17     4128.53    146.65 o 
   6  -5   2        0.02       18.49     16.04 o 
   7  -5   2      790.94      839.16     72.91 o 
   8  -5   2      229.26      157.89     24.46 o 
   9  -5   2     1049.22     1200.32     70.38 o 
  10  -5   2      142.62      186.37     35.19 o 
  11  -5   2       52.21       70.69     44.01 o 
  12  -5   2      204.02      115.17     51.70 o 
  13  -5   2       70.74       16.41     70.84 o 
 -11  -4   2        9.62      -95.07    135.71 o 
 -10  -4   2      278.17      234.93    110.75 o 
  -9  -4   2      158.50       90.41     63.21 o 
  -8  -4   2      480.59      450.95     73.47 o 
  -7  -4   2     1166.85     1175.16    102.12 o 
  -6  -4   2       38.75       12.96     98.25 o 
  -5  -4   2     2185.73     2596.28    159.38 o 
  -4  -4   2       18.34       -1.90     28.51 o 
  -3  -4   2      227.48      329.68     67.13 o 
  -2  -4   2      421.48      436.68     39.76 o 
  -1  -4   2     1930.18     2006.17     87.48 o 
   0  -4   2      492.46      522.61     35.55 o 
   1  -4   2      896.79      768.88     67.22 o 
   2  -4   2      862.13      852.26     63.51 o 
   3  -4   2     2775.96     2677.97    102.17 o 
   4  -4   2      713.30      740.55     32.30 o 
   5  -4   2      958.30      910.84     84.60 o 
   6  -4   2      124.71      113.48     20.46 o 
   7  -4   2      514.96      535.74     43.26 o 
   8  -4   2       94.42       69.58     17.49 o 
   9  -4   2      613.71      710.85     43.63 o 
  10  -4   2       15.13        1.22     24.57 o 
  11  -4   2       29.52       35.79     45.61 o 
  12  -4   2        0.95      -10.63     44.09 o 
  13  -4   2      161.77       54.81     71.22 o 
  14  -4   2      114.88      224.46    136.84 o 
 -12  -3   2      143.20      -26.85     97.69 o 
 -11  -3   2        0.11       95.07     95.07 o 
 -10  -3   2       54.60       41.36     42.99 o 
  -9  -3   2       10.71       12.62    117.63 o 
  -8  -3   2     1090.21     1285.84    109.52 o 
  -7  -3   2       51.93      113.71     47.06 o 
  -6  -3   2      285.40      326.53     47.46 o 
  -5  -3   2       82.93       95.53     33.31 o 
  -4  -3   2     2666.93     2727.41    128.83 o 
  -3  -3   2     1311.65     1422.12     83.22 o 
  -2  -3   2     1609.03     1808.46    106.91 o 
  -1  -3   2        5.00      -22.96     27.22 o 
   0  -3   2     2801.78     2992.12    115.97 o 
   1  -3   2      273.63      261.04     19.21 o 
   2  -3   2      227.04      241.99     16.41 o 
   3  -3   2     2501.65     2272.94    118.83 o 
   4  -3   2      516.12      473.22     22.31 o 
   5  -3   2      711.38      630.25     31.97 o 
   6  -3   2        5.52       -5.03     12.43 o 
   7  -3   2      930.29      936.58     38.09 o 
   8  -3   2      592.63      614.80     77.46 o 
   9  -3   2       22.92        2.25     20.74 o 
  10  -3   2      331.61      262.52     43.55 o 
  11  -3   2      114.16      124.71     41.14 o 
  12  -3   2      198.10      217.29     62.08 o 
  13  -3   2      131.37      227.45    119.32 o 
  14  -3   2        0.60      134.59     91.72 o 
 -12  -2   2        4.59      201.70    143.54 o 
 -11  -2   2       30.02      -18.27     77.18 o 
 -10  -2   2      876.12      806.46    103.45 o 
  -9  -2   2       12.98       22.54     30.89 o 
  -8  -2   2       67.88        5.01     47.82 o 
  -7  -2   2       64.81        4.85     47.35 o 
  -6  -2   2     2206.34     2315.08    201.81 o 
  -5  -2   2       99.83      141.51     38.21 o 
  -4  -2   2      200.71      151.43     36.52 o 
  -3  -2   2     1395.53     1592.80     76.12 o 
  -2  -2   2     6673.04     6628.72    238.27 o 
  -1  -2   2      114.43       87.78     17.29 o 
   0  -2   2      128.18       98.16     22.19 o 
   1  -2   2      960.20      973.36     42.23 o 
   2  -2   2     2233.78     1989.71    125.63 o 
   3  -2   2      140.38      127.81     12.27 o 
   4  -2   2        1.84       -4.42      9.50 o 
   5  -2   2     1930.74     1936.83     92.14 o 
   6  -2   2      179.20      139.72     16.06 o 
   7  -2   2      135.10      132.50     18.98 o 
   8  -2   2       34.51       34.31     17.97 o 
   9  -2   2      349.76      371.81     33.53 o 
  10  -2   2      504.82      574.53     66.23 o 
  11  -2   2       10.05       -7.02     33.97 o 
  12  -2   2       44.73       -3.62     59.25 o 
  13  -2   2      544.71      585.95    137.26 o 
  14  -2   2        1.85      -57.79     78.67 o 
 -12  -1   2      556.54      413.63    127.19 o 
 -11  -1   2       19.04      -78.30     78.30 o 
 -10  -1   2       17.68        9.77     24.70 o 
  -9  -1   2        1.01      -24.01     24.01 o 
  -8  -1   2     1552.26     1584.22    165.96 o 
  -7  -1   2      100.19       62.87     34.77 o 
  -6  -1   2      265.16      265.45     44.93 o 
  -5  -1   2      245.38      217.35     34.73 o 
  -4  -1   2     1572.66     1640.18    115.85 o 
  -3  -1   2      516.16      470.79     36.53 o 
  -2  -1   2     1514.56     1643.79     73.47 o 
  -1  -1   2       44.70       69.84     34.30 o 
   0  -1   2    20022.65    20672.76    803.12 o 
   1  -1   2     1906.72     1703.18     67.53 o 
   2  -1   2      155.05      150.74      8.74 o 
   3  -1   2      201.47      191.69     24.09 o 
   4  -1   2     3136.30     2878.32    123.85 o 
   5  -1   2      122.15       93.68     15.03 o 
   6  -1   2      152.88      154.50     13.83 o 
   7  -1   2      101.87       89.96     13.74 o 
   8  -1   2      850.38      869.70     62.45 o 
   9  -1   2      101.00       63.02     31.17 o 
  10  -1   2       24.03       42.46     30.90 o 
  11  -1   2       32.51       24.28     34.30 o 
  12  -1   2      119.31      142.54     55.80 o 
  13  -1   2      151.68      158.47     92.10 o 
  14  -1   2       12.40     -101.78    127.14 o 
 -11   0   2      251.75      196.89     89.12 o 
 -10   0   2      485.93      500.38     52.95 o 
  -9   0   2       24.70       17.33     31.75 o 
  -8   0   2        0.57        5.11     26.33 o 
  -7   0   2      120.09      105.01     23.80 o 
  -6   0   2     1416.28     1258.90    113.55 o 
  -5   0   2        1.13       18.65     24.98 o 
  -4   0   2     1397.65     1540.36     96.03 o 
  -3   0   2     6944.47     7509.81    261.67 o 
  -2   0   2     1764.35     1733.22     75.27 o 
  -1   0   2     7510.38     7992.33    271.21 o 
   0   0   2     4873.18     5037.66    172.10 o 
   1   0   2     2400.47     2229.99    182.02 o 
   2   0   2    53554.47    52206.67   1364.20 o 
   3   0   2      730.34      697.71     23.08 o 
   4   0   2     1259.50     1222.07     58.52 o 
   5   0   2      542.67      562.26     26.70 o 
   6   0   2     1584.41     1355.37     85.13 o 
   7   0   2       18.37       18.91     16.85 o 
   8   0   2       32.69        5.73     20.63 o 
   9   0   2        0.70       12.47     21.84 o 
  10   0   2      241.91      212.26     40.15 o 
  11   0   2       62.73       54.37     26.25 o 
  12   0   2      331.81      378.59     54.59 o 
  13   0   2       39.37      124.16    109.24 o 
  14   0   2       55.15      -10.07     89.11 o 
 -12   1   2      105.69       28.71    114.47 o 
 -11   1   2      217.18      149.16     91.36 o 
 -10   1   2        4.65      -26.15     49.45 o 
  -9   1   2     1236.35     1375.11    156.53 o 
  -8   1   2       37.68       49.76     20.72 o 
  -7   1   2      748.18      709.81     45.09 o 
  -6   1   2      268.56      287.92     27.34 o 
  -5   1   2     2167.73     1980.49     65.02 o 
  -4   1   2      250.69      224.39     18.47 o 
  -3   1   2      507.33      423.16     57.85 o 
  -2   1   2     5593.23     5492.79    202.72 o 
  -1   1   2       43.39       41.97     12.17 o 
   0   1   2     9849.21     9545.15    395.57 o 
   1   1   2     1438.68     1306.27     40.37 o 
   2   1   2     3505.19     3456.44     82.79 o 
   3   1   2        5.14       19.20      7.36 o 
   4   1   2     4545.09     4159.25    101.32 o 
   5   1   2        2.81       -3.24     12.57 o 
   6   1   2       76.44       87.63     20.10 o 
   7   1   2       18.48       13.23     16.94 o 
   8   1   2     1611.71     1514.83     85.07 o 
   9   1   2        2.85       -1.03     23.06 o 
  10   1   2      192.10      160.02     31.26 o 
  11   1   2      142.97      127.64     36.27 o 
  12   1   2      574.91      792.63    121.15 o 
  13   1   2       36.19       41.20    138.14 o 
  14   1   2       88.44       52.95    139.82 o 
 -12   2   2       47.59       44.37     93.21 o 
 -11   2   2      523.09      599.38    123.83 o 
 -10   2   2       44.05       -3.19     45.73 o 
  -9   2   2      264.49      277.45     60.11 o 
  -8   2   2       13.00       28.44     36.77 o 
  -7   2   2     2486.73     2984.51    147.32 o 
  -6   2   2      178.02      197.21     39.50 o 
  -5   2   2     2227.11     2315.38    102.99 o 
  -4   2   2       80.67      104.26     25.68 o 
  -3   2   2     4069.13     4243.26    154.45 o 
  -2   2   2     1629.37     1783.91     77.74 o 
  -1   2   2     2413.30     2432.75     94.88 o 
   0   2   2     1969.73     1901.50     77.36 o 
   1   2   2     5362.64     5075.48    170.53 o 
   2   2   2     1071.41     1110.90     88.13 o 
   3   2   2     2076.80     2157.30     63.08 o 
   4   2   2      592.11      535.06     33.02 o 
   5   2   2     4143.81     3915.15    133.65 o 
   6   2   2      865.68     1003.27     57.71 o 
   7   2   2       88.17       47.11     16.98 o 
   8   2   2      474.39      432.91     36.94 o 
   9   2   2      973.65     1045.47     59.06 o 
  10   2   2       81.92       99.20     31.39 o 
  11   2   2        1.82        4.05     35.98 o 
  12   2   2      491.30      484.03     57.07 o 
  13   2   2       31.62       80.91     76.06 o 
  14   2   2      252.66      256.55    128.28 o 
 -12   3   2      284.60      187.95    116.72 o 
 -11   3   2      209.45      347.54    112.61 o 
 -10   3   2      170.01      143.24     56.07 o 
  -9   3   2      868.15      945.82     85.58 o 
  -8   3   2      192.07      189.42     45.11 o 
  -7   3   2      454.95      471.81     49.25 o 
  -6   3   2       16.95       -6.30     29.01 o 
  -5   3   2     4439.48     5034.56    186.55 o 
  -4   3   2       10.28       44.20      9.90 o 
  -3   3   2      266.09      218.71     29.41 o 
  -2   3   2      212.44      202.29     26.98 o 
  -1   3   2      138.87      117.22     22.84 o 
   0   3   2      133.22      136.23     18.86 o 
   1   3   2      691.74      678.71     35.27 o 
   2   3   2       17.74       -2.11     14.78 o 
   3   3   2     8918.15     8983.11    527.95 o 
   4   3   2       76.68       81.15     14.10 o 
   5   3   2       20.11       38.22     16.77 o 
   6   3   2     2024.36     1997.15    116.72 o 
   7   3   2     4778.60     4916.97    266.44 o 
   8   3   2      164.79      146.09     25.75 o 
   9   3   2        3.52      -15.44     27.45 o 
  10   3   2      619.21      581.83     50.81 o 
  11   3   2      729.26      855.49    127.72 o 
  12   3   2      163.78       78.77     55.21 o 
  13   3   2        7.95      151.00     94.33 o 
  14   3   2        9.58       56.67     94.33 o 
 -12   4   2       97.72       94.33     94.33 o 
 -11   4   2      289.53      363.22    110.38 o 
 -10   4   2      337.87      352.34     79.24 o 
  -9   4   2      804.45      859.19     79.26 o 
  -8   4   2      253.90      208.10     50.10 o 
  -7   4   2     1175.43     1248.14     85.36 o 
  -6   4   2      238.74      210.23     20.84 o 
  -5   4   2      871.51      800.07     76.85 o 
  -4   4   2      968.76     1053.79     67.98 o 
  -3   4   2     3495.48     3619.81    139.98 o 
  -2   4   2      834.97      773.86     43.96 o 
  -1   4   2     1920.10     2010.31    100.90 o 
   0   4   2     8634.30     8161.47    275.21 o 
   1   4   2      870.17      835.76     47.61 o 
   2   4   2      130.20      132.07     21.50 o 
   3   4   2     1621.13     1610.87     90.73 o 
   4   4   2     2194.33     2296.64    153.67 o 
   5   4   2     2636.78     2426.22    212.27 o 
   6   4   2       25.05       58.75     25.13 o 
   7   4   2      296.66      315.36     57.45 o 
   8   4   2      160.68      166.50     30.76 o 
   9   4   2      385.84      401.71     41.70 o 
  10   4   2      130.83      101.54     42.52 o 
  11   4   2        0.64      -28.59     28.59 o 
  12   4   2       15.18       57.43     48.12 o 
  13   4   2      420.36      518.02    160.37 o 
  14   4   2       66.04      126.77    112.60 o 
 -12   5   2      450.91      349.45    139.86 o 
 -11   5   2      586.89      571.42    156.28 o 
 -10   5   2        0.53      -26.84     75.31 o 
  -9   5   2        9.40       -7.31     54.21 o 
  -8   5   2      243.08      243.76     47.38 o 
  -7   5   2       74.65       85.68     20.77 o 
  -6   5   2     1310.16     1246.97     70.32 o 
  -5   5   2     3074.58     3120.98    262.73 o 
  -4   5   2     1558.19     1627.90     70.21 o 
  -3   5   2      254.69      347.33     51.10 o 
  -2   5   2      108.64      147.99     66.19 o 
  -1   5   2     3423.46     3467.12    143.52 o 
   0   5   2      532.01      527.05     40.37 o 
   1   5   2      679.22      648.91     46.00 o 
   2   5   2      219.83      247.87     40.92 o 
   3   5   2     8525.37     9146.98    496.85 o 
   4   5   2      977.74     1092.73     65.35 o 
   5   5   2       44.90       14.17     13.57 o 
   6   5   2      225.47      224.53     26.95 o 
   7   5   2     6203.62     6470.36    637.94 o 
   8   5   2      975.71      864.50     97.42 o 
   9   5   2       13.83      -18.83     56.64 o 
  10   5   2       52.90       17.08     26.13 o 
  11   5   2      702.71      668.63     55.59 o 
  12   5   2        0.08       -9.34     50.70 o 
  13   5   2       14.35      131.99     99.18 o 
 -12   6   2        5.39       60.03    142.05 o 
 -11   6   2       14.79       32.81     87.62 o 
 -10   6   2      715.70      742.64     95.34 o 
  -9   6   2      123.15      315.31     77.19 o 
  -8   6   2       35.27       54.75     31.97 o 
  -7   6   2        1.16       14.61     20.65 o 
  -6   6   2      111.29       97.75     22.02 o 
  -5   6   2      206.14      229.13     34.56 o 
  -4   6   2     1111.79     1148.35    121.78 o 
  -3   6   2     2058.74     2251.60     92.76 o 
  -2   6   2     6277.09     6291.23    178.96 o 
  -1   6   2      721.59      655.69     37.02 o 
   0   6   2        2.69        5.08     14.59 o 
   1   6   2     2148.77     2107.52     94.05 o 
   2   6   2     1258.28     1331.12     77.40 o 
   3   6   2        6.66        2.39     26.47 o 
   4   6   2       85.74       76.28     30.27 o 
   5   6   2     4675.88     5292.87    531.88 o 
   6   6   2      206.79      207.98     27.47 o 
   7   6   2        0.58       -8.46     17.71 o 
   8   6   2      201.21      141.67     38.58 o 
   9   6   2      569.61      575.52     57.80 o 
  10   6   2        2.43       28.30     38.89 o 
  11   6   2        6.23      -24.52     50.07 o 
  12   6   2        2.39       75.69     90.23 o 
  13   6   2      210.31      161.46    104.41 o 
 -11   7   2       10.16       -5.59     82.02 o 
 -10   7   2        5.06      -70.47     70.47 o 
  -9   7   2      323.91      308.64     38.03 o 
  -8   7   2      786.04      771.02     55.89 o 
  -7   7   2       99.12       93.14     27.77 o 
  -6   7   2       49.28       39.98     31.00 o 
  -5   7   2      237.03      246.17     35.85 o 
  -4   7   2      693.67      660.94     50.25 o 
  -3   7   2       23.42        8.63     22.52 o 
  -2   7   2      290.03      249.86     27.57 o 
  -1   7   2      225.65      202.87     26.37 o 
   0   7   2     1637.62     1343.59     58.79 o 
   1   7   2       48.71       42.48     16.46 o 
   2   7   2      903.35      971.10     73.15 o 
   3   7   2      216.38      173.99     33.87 o 
   4   7   2      803.54      801.58     58.55 o 
   5   7   2      103.90       95.79     48.66 o 
   6   7   2      895.78      953.14     82.49 o 
   7   7   2     3462.09     3492.30    376.03 o 
   8   7   2      194.56      159.26     33.72 o 
   9   7   2       12.94      -26.72     26.72 o 
  10   7   2      110.47       68.27     39.86 o 
  11   7   2      160.32      207.30     48.66 o 
  12   7   2       90.73      171.89    105.15 o 
  13   7   2       62.35      -42.88    114.84 o 
 -11   8   2      113.14       76.06    102.91 o 
 -10   8   2      198.38       42.88     90.98 o 
  -9   8   2       35.99       30.37     34.81 o 
  -8   8   2      325.88      379.06     59.82 o 
  -7   8   2      167.27      169.18     31.75 o 
  -6   8   2      406.90      411.53     52.30 o 
  -5   8   2      990.30      895.65    119.54 o 
  -4   8   2      775.74      827.64     58.37 o 
  -3   8   2       93.01       51.63     22.34 o 
  -2   8   2     1253.16     1208.41    134.17 o 
  -1   8   2       14.65       11.73     18.02 o 
   0   8   2      703.80      576.85     36.72 o 
   1   8   2        5.78       -6.80     13.79 o 
   2   8   2      378.14      371.65     48.57 o 
   3   8   2      106.77      107.07     63.76 o 
   4   8   2      948.29      732.48    138.46 o 
   5   8   2        1.77        3.05     35.84 o 
   6   8   2      608.85      613.81    135.04 o 
   7   8   2        0.50      -57.19     85.01 o 
   8   8   2      253.15      350.59     68.09 o 
   9   8   2       28.70        0.00     61.52 o 
  10   8   2        1.42       13.77     33.56 o 
  11   8   2      251.96      182.72    105.90 o 
  12   8   2      553.64      752.66    159.63 o 
 -11   9   2        0.39      101.04    116.70 o 
 -10   9   2        4.07      -57.42     73.08 o 
  -9   9   2      491.25      404.98     61.61 o 
  -8   9   2        6.90       -2.56     43.51 o 
  -7   9   2      271.41      189.64     47.47 o 
  -6   9   2       67.62       55.35     32.78 o 
  -5   9   2      787.18      732.26     97.56 o 
  -4   9   2      134.01       73.06     28.98 o 
  -3   9   2       92.93       76.45     39.99 o 
  -2   9   2      405.84      395.59     44.26 o 
  -1   9   2      229.26      226.95     30.44 o 
   0   9   2      535.02      514.45     38.37 o 
   1   9   2      131.91      103.80     41.95 o 
   2   9   2        8.88      -32.85     37.69 o 
   3   9   2      219.18      198.45    117.10 o 
   4   9   2      663.55      742.40     77.01 o 
   5   9   2      282.10      182.52     55.82 o 
   6   9   2     2544.12     3049.10    167.86 o 
   7   9   2      297.82      283.38     64.76 o 
   8   9   2      128.95      195.76    109.62 o 
   9   9   2       10.03       43.25     71.96 o 
  10   9   2      339.98      469.89    126.05 o 
  11   9   2        2.14        0.00    102.16 o 
 -10  10   2       67.50       70.84     86.13 o 
  -9  10   2        7.42      -45.06     45.06 o 
  -8  10   2       81.39       20.08     34.45 o 
  -7  10   2      364.92      287.34     60.87 o 
  -6  10   2      380.90      324.12     56.60 o 
  -5  10   2       22.21       -1.54     39.09 o 
  -4  10   2       26.51      -11.31     41.54 o 
  -3  10   2      957.71      905.15     68.51 o 
  -2  10   2       19.46       47.72     31.43 o 
  -1  10   2       67.55       51.09     31.20 o 
   0  10   2     1436.09     1408.90     90.75 o 
   1  10   2      145.12      124.63     36.60 o 
   2  10   2      765.05      751.58     74.36 o 
   3  10   2      336.07      262.71     75.15 o 
   4  10   2      230.34      229.40     54.48 o 
   5  10   2      968.78     1211.22    110.74 o 
   6  10   2      225.29      244.84     68.88 o 
   7  10   2       17.08        4.85     63.01 o 
   8  10   2      803.99      928.55    180.19 o 
   9  10   2       38.64        0.00    112.60 o 
  10  10   2        0.18       -4.85    132.73 o 
  11  10   2       45.67      350.10    162.56 o 
  -9  11   2      142.58       91.35     91.35 o 
  -8  11   2      127.61      103.66     80.17 o 
  -7  11   2       86.72       69.35     60.03 o 
  -6  11   2       61.73       18.87     39.42 o 
  -5  11   2      453.63      594.38    129.61 o 
  -4  11   2       79.58       61.20     32.91 o 
  -3  11   2      128.90      112.42     35.03 o 
  -2  11   2      115.65       96.63     35.35 o 
  -1  11   2      795.91      805.43     61.15 o 
   0  11   2      332.00      276.90     55.36 o 
   1  11   2      187.12      171.24     50.02 o 
   2  11   2     1094.72     1111.52     92.92 o 
   3  11   2      312.05      331.87     79.81 o 
   4  11   2      411.74      503.14     80.18 o 
   5  11   2       21.83       90.35     65.43 o 
   6  11   2      883.54     1091.66    157.82 o 
   7  11   2      369.94      433.73    113.37 o 
   8  11   2       49.01      168.53    128.63 o 
   9  11   2       57.61       89.48    139.45 o 
  10  11   2      268.36      549.28    199.88 o 
  -8  12   2       23.21       23.12     69.72 o 
  -7  12   2      601.65      596.04    133.16 o 
  -6  12   2       51.47       68.23     86.50 o 
  -5  12   2       25.22       32.16     37.83 o 
  -4  12   2      196.54      119.47     88.38 o 
  -3  12   2      403.68      427.30     47.71 o 
  -2  12   2      127.25       81.34     38.95 o 
  -1  12   2      356.00      327.76     63.87 o 
   0  12   2       16.18      -47.47     47.47 o 
   1  12   2     1098.45     1046.65    141.99 o 
   2  12   2       80.76       66.74     54.04 o 
   3  12   2        8.34      -25.66     50.24 o 
   4  12   2      134.41       29.83     70.10 o 
   5  12   2      314.86      335.26    130.15 o 
   6  12   2       94.07      300.90    135.35 o 
   7  12   2      163.43      120.81     90.61 o 
   8  12   2        6.44      -75.69    131.24 o 
   9  12   2      141.04      278.53    177.49 o 
  -7  13   2        6.26      -68.60     73.45 o 
  -6  13   2      223.38      188.31     87.26 o 
  -5  13   2      439.62      332.67    111.14 o 
  -4  13   2       31.85       46.98     88.74 o 
  -3  13   2       50.49       62.41     62.89 o 
  -2  13   2      126.51       80.75     61.98 o 
  -1  13   2      484.90      387.66     81.32 o 
   0  13   2      158.34      196.03     74.48 o 
   1  13   2      621.77      511.77    135.40 o 
   2  13   2        1.99      -75.69     75.69 o 
   3  13   2       35.74      192.39     96.19 o 
   4  13   2        8.91      111.85     96.57 o 
   5  13   2      480.00      627.32    163.36 o 
   6  13   2      137.12       61.52     97.32 o 
   7  13   2      100.04      184.94    128.26 o 
  -5  14   2        2.37       46.98     84.26 o 
  -4  14   2      133.97      142.44     80.54 o 
  -3  14   2      140.43      279.28    120.44 o 
  -2  14   2       57.98      -44.00     87.99 o 
  -1  14   2       90.56       54.81     89.49 o 
   0  14   2      251.71      206.21    105.53 o 
   1  14   2      397.53      269.26    111.88 o 
   2  14   2        2.33      -15.29     86.87 o 
   3  14   2       55.90      221.47    118.57 o 
   4  14   2      142.00      357.21    129.39 o 
   5  14   2       21.98      -57.04    109.24 o 
   6  14   2        4.55       10.44    114.83 o 
  -3  15   2        8.29     -126.76    126.76 o 
  -2  15   2      349.17      470.25    128.66 o 
  -1  15   2        0.40      -35.05     85.38 o 
   0  15   2        0.45     -111.85    121.92 o 
   1  15   2      333.64      205.85    123.44 o 
   2  15   2      137.34      161.08    108.88 o 
   3  15   2        6.95     -104.77    104.77 o 
   0 -13   3        3.39       23.86    101.78 o 
   1 -13   3       14.35      -53.69    155.47 o 
   2 -13   3        1.50        0.00     95.07 o 
   3 -13   3       17.18      -17.52     93.96 o 
  -3 -12   3       58.50      203.58    186.05 o 
  -2 -12   3        7.73       17.52    123.41 o 
  -1 -12   3       36.52        0.00    148.02 o 
   0 -12   3      301.40      159.98    106.65 o 
   1 -12   3      245.08      307.64    136.11 o 
   2 -12   3       23.01      -70.47     70.47 o 
   3 -12   3        1.43      -99.17     99.17 o 
   4 -12   3      323.89      126.79     86.52 o 
  -5 -11   3       21.86        5.59    110.73 o 
  -4 -11   3        9.86      -50.71    107.38 o 
  -3 -11   3        0.15       34.30    103.28 o 
  -2 -11   3      537.29      620.26    151.06 o 
  -1 -11   3       15.46       14.45     40.83 o 
   0 -11   3        7.47        0.96     48.21 o 
   1 -11   3      471.13      461.84     58.51 o 
   2 -11   3      581.25      628.26     86.83 o 
   3 -11   3      460.87      631.02    122.33 o 
   4 -11   3        1.62       57.18     54.08 o 
   5 -11   3      164.79      195.18     60.24 o 
   6 -11   3      210.66      255.43     66.75 o 
  -6 -10   3        6.70       26.47    159.95 o 
  -5 -10   3       16.31      -22.00    103.65 o 
  -4 -10   3      651.48      505.80    172.33 o 
  -3 -10   3        0.33        5.01     71.96 o 
  -2 -10   3       44.62       52.59     32.49 o 
  -1 -10   3        9.66      -31.62     31.62 o 
   0 -10   3      895.95      954.06     80.13 o 
   1 -10   3      159.83      211.44     44.02 o 
   2 -10   3       33.98       -3.53     48.73 o 
   3 -10   3      360.23      260.88     56.92 o 
   4 -10   3      894.26     1096.28    110.95 o 
   5 -10   3        1.33      -19.11     34.34 o 
   6 -10   3       48.33       49.93     45.83 o 
   7 -10   3        1.36        0.34     39.10 o 
   9 -10   3        2.29       29.08     82.40 o 
  -7  -9   3      118.01       51.08    112.23 o 
  -6  -9   3      465.12      529.97    146.94 o 
  -5  -9   3       86.23      133.86    101.79 o 
  -3  -9   3        1.11       27.85     31.71 o 
  -2  -9   3       36.11       29.00     33.56 o 
  -1  -9   3      479.00      437.73     50.74 o 
   0  -9   3        0.29        5.46     25.56 o 
   1  -9   3      138.40      152.74     37.42 o 
   2  -9   3     2157.62     2538.66    259.24 o 
   3  -9   3       89.82       88.67     30.30 o 
   4  -9   3       13.41       31.45     28.91 o 
   5  -9   3      120.67      108.80     31.06 o 
   6  -9   3     1005.81     1303.84     80.98 o 
   7  -9   3        0.14      -31.93     31.93 o 
   8  -9   3      614.46      741.35     74.01 o 
   9  -9   3       37.69       27.64     47.75 o 
  10  -9   3      201.35      191.66    110.37 o 
  11  -9   3       47.68       57.05    109.62 o 
  -8  -8   3        7.85      122.29    112.60 o 
  -7  -8   3       90.15      -85.38    125.65 o 
  -6  -8   3       41.24      133.85     82.40 o 
  -5  -8   3      497.82      619.52    147.33 o 
  -4  -8   3      660.01      766.85    100.08 o 
  -3  -8   3       25.12       20.74     56.15 o 
  -2  -8   3       50.96      111.06     48.43 o 
  -1  -8   3     1062.68     1212.83     81.71 o 
   0  -8   3      168.47      139.59     29.17 o 
   1  -8   3      345.31      309.63     44.56 o 
   2  -8   3      211.96      268.38     35.26 o 
   3  -8   3        5.12      -11.08     26.50 o 
   4  -8   3     1794.15     2241.37    159.40 o 
   5  -8   3        8.55        9.67     18.49 o 
   6  -8   3      114.38      123.01     27.44 o 
   7  -8   3      540.30      564.94     51.32 o 
   8  -8   3      529.13      648.63     62.98 o 
   9  -8   3       50.18       66.81     33.41 o 
  10  -8   3      165.47      141.09     62.64 o 
  11  -8   3       93.80       19.39     72.33 o 
  12  -8   3      178.85       43.63     63.02 o 
  -9  -7   3      233.40      159.23    112.61 o 
  -8  -7   3       47.01      -96.57    134.97 o 
  -7  -7   3      312.63      321.83    104.04 o 
  -6  -7   3        7.14       50.33    111.11 o 
  -5  -7   3      790.72      726.12     96.27 o 
  -4  -7   3       19.36       82.54     84.82 o 
  -3  -7   3      251.74      275.19     60.41 o 
  -2  -7   3      129.80       96.98     42.68 o 
  -1  -7   3      534.53      585.20     59.86 o 
   0  -7   3        5.98       46.68     20.95 o 
   1  -7   3     3241.23     3487.48    214.45 o 
   2  -7   3      653.70      802.84    112.83 o 
   3  -7   3       75.36       71.43     30.89 o 
   4  -7   3      471.39      476.72     37.89 o 
   5  -7   3       23.28       36.88     25.83 o 
   6  -7   3       74.79       92.95     24.49 o 
   7  -7   3      866.91     1028.54     69.44 o 
   8  -7   3        4.77        4.00     23.78 o 
   9  -7   3      970.04     1110.78     78.37 o 
  10  -7   3       49.89       49.34     27.42 o 
  11  -7   3       49.83       -3.25     45.98 o 
  12  -7   3        4.24      -59.28     59.28 o 
 -10  -6   3       35.73       63.01    103.65 o 
  -9  -6   3      112.98      115.96    139.08 o 
  -8  -6   3      140.12       28.71     85.76 o 
  -7  -6   3       58.41      121.55     82.77 o 
  -6  -6   3      129.17      159.07     65.85 o 
  -5  -6   3     1909.68     2259.49    150.65 o 
  -4  -6   3      117.79      119.90     46.23 o 
  -3  -6   3      637.51      700.97    168.07 o 
  -2  -6   3       50.98       28.52     86.50 o 
  -1  -6   3     1683.27     1909.21    112.98 o 
   0  -6   3      125.73      108.25     29.66 o 
   1  -6   3        6.33        2.96     20.36 o 
   2  -6   3      101.06       97.64     25.19 o 
   3  -6   3     4384.71     4476.55    370.21 o 
   4  -6   3       49.51       73.19     20.01 o 
   5  -6   3      377.46      366.21     31.19 o 
   6  -6   3      142.41      150.35     35.23 o 
   7  -6   3     3054.87     3528.99    197.37 o 
   8  -6   3       95.81       59.78     20.18 o 
   9  -6   3      641.46      637.03     47.62 o 
  10  -6   3      629.72      714.06     58.93 o 
  11  -6   3      857.27      852.25     80.42 o 
  12  -6   3      198.86      115.09     74.02 o 
  13  -6   3       36.31      -50.33    100.67 o 
 -10  -5   3      297.40      318.09    139.10 o 
  -9  -5   3      208.18      137.97    133.49 o 
  -8  -5   3        7.50       42.13     70.47 o 
  -7  -5   3       79.99       52.57     62.27 o 
  -6  -5   3     1670.17     1723.53    214.50 o 
  -5  -5   3       24.10       -0.39     47.54 o 
  -4  -5   3      108.52      136.06     43.00 o 
  -3  -5   3     2630.52     2990.13    153.85 o 
  -2  -5   3      762.40      789.31     63.45 o 
  -1  -5   3     1664.51     1859.70    102.08 o 
   0  -5   3      615.91      794.62     53.43 o 
   1  -5   3     5089.69     5559.07    195.34 o 
   2  -5   3       90.90       60.62     15.00 o 
   3  -5   3       36.84       37.99     23.91 o 
   4  -5   3      848.37      925.57    111.98 o 
   5  -5   3     1721.45     1882.91     67.54 o 
   6  -5   3       46.64       12.24     16.95 o 
   7  -5   3        0.65       -2.47     15.46 o 
   8  -5   3       77.44       65.62     21.19 o 
   9  -5   3      668.71      772.82     49.93 o 
  10  -5   3        0.46       -7.68     21.16 o 
  11  -5   3        0.63       11.40     42.39 o 
  12  -5   3        3.98      -39.59     39.59 o 
  13  -5   3      215.85      282.23     59.73 o 
 -11  -4   3       58.99       -8.58     87.25 o 
 -10  -4   3        0.81      -85.01     85.01 o 
  -9  -4   3      196.04      195.22    101.80 o 
  -8  -4   3      620.68      437.92    107.43 o 
  -7  -4   3      226.01      198.26     62.65 o 
  -6  -4   3      854.84      859.13     88.39 o 
  -5  -4   3      282.69      244.20     53.37 o 
  -4  -4   3     2149.22     2498.42    131.80 o 
  -3  -4   3      219.90      250.96     41.00 o 
  -2  -4   3     2142.55     2302.36    106.02 o 
  -1  -4   3     3673.06     3892.79    148.25 o 
   0  -4   3     4264.13     4841.16    179.01 o 
   1  -4   3        7.63       -7.15     13.58 o 
   2  -4   3     1780.59     1800.47     90.96 o 
   3  -4   3     3899.36     3874.43    304.90 o 
   4  -4   3     2174.38     2339.26    210.63 o 
   5  -4   3       58.21       62.72     13.10 o 
   6  -4   3        1.22       17.76     22.66 o 
   7  -4   3     2677.25     2811.98    154.59 o 
   8  -4   3       47.75       35.03     16.27 o 
   9  -4   3      737.66      783.93     63.06 o 
  10  -4   3       33.71       31.88     38.21 o 
  11  -4   3      219.21      381.83     65.13 o 
  12  -4   3        0.74       -2.25     28.90 o 
  13  -4   3       35.07       27.22     60.03 o 
 -11  -3   3        4.54      -70.09     92.09 o 
 -10  -3   3      759.41      746.82    170.10 o 
  -9  -3   3       85.27      173.01     90.98 o 
  -8  -3   3       81.43       32.44     92.47 o 
  -7  -3   3      104.47      109.11     46.70 o 
  -6  -3   3     1061.18      950.26     93.30 o 
  -5  -3   3        4.68       -2.01     41.30 o 
  -4  -3   3     4339.70     4742.30    191.27 o 
  -3  -3   3     1052.37     1212.57    106.40 o 
  -2  -3   3     2541.22     2403.62    100.76 o 
  -1  -3   3       24.77       58.23     23.04 o 
   0  -3   3      526.22      453.46     31.99 o 
   1  -3   3     7588.94     8003.88    290.95 o 
   2  -3   3     1694.18     1773.91     83.94 o 
   3  -3   3       23.97       27.19     11.17 o 
   4  -3   3      100.53       90.15     10.16 o 
   5  -3   3     1029.06      992.26     37.46 o 
   6  -3   3     1088.19     1137.16     47.22 o 
   7  -3   3      512.44      551.04     29.99 o 
   8  -3   3      345.46      339.88     36.75 o 
   9  -3   3      499.74      545.60     39.45 o 
  10  -3   3        0.13        4.71     19.63 o 
  11  -3   3       45.55       42.13     35.27 o 
  12  -3   3      144.26      229.49     66.65 o 
  13  -3   3      167.19      267.36     70.85 o 
  14  -3   3        0.91       65.25     86.87 o 
 -10  -2   3      217.48      328.15    112.61 o 
  -9  -2   3        2.68      -36.54     59.28 o 
  -8  -2   3      337.61      318.52    128.66 o 
  -7  -2   3      153.51      148.35     65.63 o 
  -6  -2   3      237.57      339.15     55.46 o 
  -5  -2   3       51.37       48.90     33.70 o 
  -4  -2   3      984.60      986.40     68.49 o 
  -3  -2   3      295.52      387.90     39.80 o 
  -2  -2   3     1927.31     2063.23    115.17 o 
  -1  -2   3       74.29       57.45     17.65 o 
   0  -2   3     3515.01     3420.01    126.34 o 
   1  -2   3     2581.25     2895.17    126.86 o 
   2  -2   3     3851.57     3864.42    123.97 o 
   3  -2   3      153.09      102.64     16.10 o 
   4  -2   3       53.13       41.68      6.71 o 
   5  -2   3      243.35      205.65     15.57 o 
   6  -2   3     2810.50     2840.38    132.80 o 
   7  -2   3     1645.78     1580.68     59.07 o 
   8  -2   3       12.31        0.95     12.82 o 
   9  -2   3      359.34      329.49     31.08 o 
  10  -2   3      246.81      284.60     37.89 o 
  11  -2   3        8.05        0.19     30.52 o 
  12  -2   3        2.62      -38.09     38.09 o 
  13  -2   3       40.98       42.88     64.13 o 
  14  -2   3      135.53       69.35     85.39 o 
 -12  -1   3       38.32       39.52    101.41 o 
 -11  -1   3      210.21       80.54     93.97 o 
 -10  -1   3      340.59      136.49    104.79 o 
  -9  -1   3      278.97      189.07     33.31 o 
  -8  -1   3      284.72      243.47     81.65 o 
  -7  -1   3      499.93      416.59     72.36 o 
  -6  -1   3      357.01      311.80     49.26 o 
  -5  -1   3       39.34       19.92     27.38 o 
  -4  -1   3     3205.94     3060.23    136.26 o 
  -3  -1   3       12.32       21.09     40.27 o 
  -2  -1   3      523.32      447.51     38.81 o 
  -1  -1   3      157.55      141.55     21.24 o 
   0  -1   3     1149.67     1099.83     62.61 o 
   1  -1   3     2327.10     2448.11     85.22 o 
   2  -1   3      285.03      242.18     14.22 o 
   3  -1   3      769.29      718.15     89.07 o 
   4  -1   3     2204.79     2162.39    130.95 o 
   5  -1   3       39.88       57.03      9.28 o 
   6  -1   3        1.47       14.36     10.46 o 
   7  -1   3      381.84      413.25     31.10 o 
   8  -1   3     2768.47     3000.85    129.09 o 
   9  -1   3      293.24      297.27     42.04 o 
  10  -1   3       26.09       15.49     26.55 o 
  11  -1   3       22.46      -29.95     34.03 o 
  12  -1   3      648.82      776.42     89.57 o 
  13  -1   3       37.12      134.97     98.80 o 
  14  -1   3       40.23        5.22    113.72 o 
 -12   0   3       68.74       94.70    139.82 o 
 -11   0   3        9.81     -123.41    123.41 o 
 -10   0   3       86.91      115.96    101.79 o 
  -9   0   3      516.05      406.68     63.37 o 
  -8   0   3       36.13       60.86     25.75 o 
  -7   0   3       53.09       47.10     23.59 o 
  -6   0   3      924.16      939.76     71.15 o 
  -5   0   3     3556.77     4004.79    168.79 o 
  -4   0   3     1075.59     1102.47     74.68 o 
  -3   0   3      268.43      297.07     74.04 o 
  -2   0   3     2281.38     2297.00     99.21 o 
  -1   0   3     1431.55     1342.11     64.43 o 
   0   0   3      346.95      376.75     25.49 o 
   1   0   3    10686.12    11650.65    329.14 o 
   2   0   3     1700.23     1567.57    114.20 o 
   3   0   3       51.34       44.48     10.60 o 
   4   0   3      113.95       96.50      9.15 o 
   5   0   3      296.78      274.66     16.25 o 
   6   0   3      539.71      449.07     25.09 o 
   7   0   3      154.42      116.83     16.23 o 
   8   0   3      256.83      234.77     32.08 o 
   9   0   3      746.49      826.70     82.79 o 
  10   0   3     1778.44     1955.82    153.95 o 
  11   0   3       19.20        2.40     31.04 o 
  12   0   3        0.37      -33.23     33.23 o 
  13   0   3      153.66      -10.07    100.68 o 
  14   0   3      543.15      155.53    145.46 o 
  15   0   3       32.89       10.07     89.86 o 
 -12   1   3        3.23       18.64     92.84 o 
 -11   1   3      457.10      422.93    183.49 o 
 -10   1   3      323.18      403.51    133.13 o 
  -9   1   3      695.23      524.92     79.76 o 
  -8   1   3       38.69       33.22     40.83 o 
  -7   1   3     1307.93     1290.93     65.39 o 
  -6   1   3        2.88        7.72     15.18 o 
  -5   1   3       48.60       58.05     22.65 o 
  -4   1   3     3391.77     3324.24    130.97 o 
  -3   1   3     2217.31     2073.04    100.80 o 
  -2   1   3      532.89      637.10     47.89 o 
  -1   1   3     4209.66     3856.24    367.19 o 
   0   1   3      736.97      751.84     35.00 o 
   1   1   3     6051.33     5634.67    285.87 o 
   2   1   3      752.11      765.40     28.69 o 
   3   1   3       22.42       28.91      9.42 o 
   4   1   3     2454.29     2315.46     92.86 o 
   5   1   3     1633.88     1583.95     62.17 o 
   6   1   3     1013.61     1060.83     32.80 o 
   7   1   3      587.10      598.01     29.16 o 
   8   1   3     2094.66     2130.31    121.25 o 
   9   1   3      687.14      685.11     42.07 o 
  10   1   3      130.75      141.47     30.66 o 
  11   1   3        2.38       -0.93     46.23 o 
  12   1   3      553.75      699.54     64.26 o 
  13   1   3       29.36      -43.52     47.42 o 
  14   1   3        0.39      -58.54     83.14 o 
  15   1   3        1.25      -73.08    151.00 o 
 -12   2   3       14.23      110.36    115.21 o 
 -11   2   3        9.31       77.55    106.63 o 
 -10   2   3       30.56       -4.85     78.30 o 
  -9   2   3      131.02      169.12     58.40 o 
  -8   2   3        2.54       95.12     50.32 o 
  -7   2   3      683.43      643.26     74.06 o 
  -6   2   3      194.98      135.78     39.90 o 
  -5   2   3     6771.20     7533.39    273.64 o 
  -4   2   3      391.57      412.15     42.91 o 
  -3   2   3      105.49      100.93     42.70 o 
  -2   2   3      208.15      163.23     32.55 o 
  -1   2   3     1339.98     1438.79    130.45 o 
   0   2   3     2268.46     2105.48     85.44 o 
   1   2   3       93.73      111.33     14.96 o 
   2   2   3     4803.96     4364.29    120.58 o 
   3   2   3    10351.94    10817.53    329.92 o 
   4   2   3       26.16       48.13     10.60 o 
   5   2   3     2147.98     2376.76     83.48 o 
   6   2   3     2016.01     1985.01     76.36 o 
   7   2   3     2282.45     1995.67     91.05 o 
   8   2   3      216.66      254.90     27.81 o 
   9   2   3        6.91       -8.28     23.16 o 
  10   2   3     1836.75     1977.06    136.92 o 
  11   2   3      189.14      156.36     63.24 o 
  12   2   3       87.54      130.48     47.14 o 
  13   2   3        7.21      -14.18     50.31 o 
  14   2   3      235.13      451.20    110.38 o 
 -12   3   3        1.01       89.48     94.33 o 
 -11   3   3      549.57      806.38    165.23 o 
 -10   3   3        0.34      -60.40     60.40 o 
  -9   3   3       23.21      -76.06     76.06 o 
  -8   3   3      157.23      108.38     42.72 o 
  -7   3   3      473.17      515.13     74.23 o 
  -6   3   3      384.39      337.45     52.38 o 
  -5   3   3     1123.67     1286.25     72.06 o 
  -4   3   3        3.40       28.93     23.73 o 
  -3   3   3     5426.83     5590.90    195.03 o 
  -2   3   3      529.98      590.16     26.94 o 
  -1   3   3       45.45       69.99     23.27 o 
   0   3   3       27.08       28.15     23.30 o 
   1   3   3     3713.93     3639.25    137.77 o 
   2   3   3     1929.96     1964.06     93.53 o 
   3   3   3       19.71       15.37     18.10 o 
   4   3   3      929.11      828.35     62.89 o 
   5   3   3     2308.65     2233.66    105.62 o 
   6   3   3     1573.38     1606.72     63.09 o 
   7   3   3       23.19       26.02     14.52 o 
   8   3   3        1.00       -5.58     18.68 o 
   9   3   3     1517.63     1532.84     76.64 o 
  10   3   3     1266.89     1272.88     91.75 o 
  11   3   3      429.92      437.06     59.70 o 
  12   3   3      157.13      189.23     41.95 o 
  13   3   3       63.93       74.88     51.59 o 
  14   3   3       24.63        4.85     80.53 o 
 -12   4   3       25.31     -107.75    107.75 o 
 -11   4   3       26.92       92.84     87.99 o 
 -10   4   3      240.41      150.28    129.77 o 
  -9   4   3      244.41       72.88     61.09 o 
  -8   4   3        0.35       29.13     38.10 o 
  -7   4   3       33.60       41.02     49.40 o 
  -6   4   3     1015.24     1245.40     84.20 o 
  -5   4   3     1415.94     1624.91    106.25 o 
  -4   4   3       27.27       -2.49     24.65 o 
  -3   4   3      299.68      254.21     36.56 o 
  -2   4   3      285.58      277.80     56.51 o 
  -1   4   3       72.57       52.20     20.03 o 
   0   4   3     3010.32     3186.46    136.83 o 
   1   4   3      371.69      386.01     31.13 o 
   2   4   3      232.56      183.10     31.33 o 
   3   4   3      762.14      759.77     48.45 o 
   4   4   3       68.79       59.84     13.52 o 
   5   4   3     1805.99     1786.60    145.54 o 
   6   4   3      225.27      200.41     21.80 o 
   7   4   3      240.68      196.19     26.59 o 
   8   4   3        6.32      -18.13     18.13 o 
   9   4   3     2462.88     2538.95    134.64 o 
  10   4   3      155.78      135.21     38.86 o 
  11   4   3      217.98      220.40     39.78 o 
  12   4   3       14.76       51.08     36.15 o 
  13   4   3      228.54      251.37     88.00 o 
  14   4   3      182.85      118.20     89.86 o 
 -12   5   3      366.58      401.64    201.01 o 
 -11   5   3       82.94      -47.73    101.04 o 
 -10   5   3      275.97      462.41    122.31 o 
  -9   5   3       88.12       58.64     52.29 o 
  -8   5   3      861.58      947.45     82.94 o 
  -7   5   3        7.45       -1.07     37.97 o 
  -6   5   3      764.97      888.77     74.13 o 
  -5   5   3        5.06       -3.13     31.76 o 
  -4   5   3      973.20      876.99     58.93 o 
  -3   5   3     2539.62     2739.83    118.51 o 
  -2   5   3      165.75      200.02     33.15 o 
  -1   5   3      273.18      330.75     32.89 o 
   0   5   3      112.70      134.19     26.44 o 
   1   5   3     1124.43     1097.37     90.79 o 
   2   5   3     2187.03     2066.63    115.67 o 
   3   5   3      630.42      601.42     46.54 o 
   4   5   3        9.61       -8.06     12.35 o 
   5   5   3      686.25      546.54     50.62 o 
   6   5   3      460.37      490.98     54.84 o 
   7   5   3     1348.50     1270.23     81.39 o 
   8   5   3      368.29      371.44     45.53 o 
   9   5   3     2092.95     2068.80    190.61 o 
  10   5   3       42.43       -7.77     31.53 o 
  11   5   3      736.04      830.85     67.09 o 
  12   5   3       19.67       66.83     43.02 o 
  13   5   3      247.00      164.82     84.65 o 
  14   5   3        0.64      -85.01     85.01 o 
 -11   6   3        0.07      146.15    102.90 o 
 -10   6   3      994.10     1319.29    227.22 o 
  -9   6   3       15.44      -65.81     65.81 o 
  -8   6   3      358.55      333.01     63.03 o 
  -7   6   3       39.12       41.92     35.98 o 
  -6   6   3     1506.63     1678.29     64.54 o 
  -5   6   3      123.72       57.88     29.69 o 
  -4   6   3       39.06       39.22     29.27 o 
  -3   6   3      585.54      714.35     59.88 o 
  -2   6   3    10351.49    10610.25    368.04 o 
  -1   6   3      915.72      920.58     58.69 o 
   0   6   3     1318.67     1437.59     91.34 o 
   1   6   3      371.09      341.41     49.62 o 
   2   6   3     4800.21     4870.99    230.82 o 
   3   6   3      217.09      186.87     13.86 o 
   4   6   3       36.98       -7.77     21.69 o 
   5   6   3     1160.77     1221.66    178.11 o 
   6   6   3      517.64      567.92     87.11 o 
   7   6   3       78.32       74.46     39.73 o 
   8   6   3       12.56       15.92     26.60 o 
   9   6   3      708.48      704.84     72.35 o 
  10   6   3       84.64       74.27     33.92 o 
  11   6   3      501.93      380.47     94.16 o 
  12   6   3       13.25      -40.81     51.10 o 
  13   6   3      452.80      708.98    170.44 o 
 -11   7   3       56.97      -71.21    114.84 o 
 -10   7   3       48.94       21.63     86.87 o 
  -9   7   3        6.44      -34.82     81.48 o 
  -8   7   3      480.87      546.04    110.77 o 
  -7   7   3      163.05       83.42     42.10 o 
  -6   7   3      132.57      121.79     26.37 o 
  -5   7   3       52.07       28.14     36.03 o 
  -4   7   3     1022.84     1051.72     87.55 o 
  -3   7   3      234.83      221.05     30.15 o 
  -2   7   3        6.63      -13.44     34.11 o 
  -1   7   3      708.24      694.09     56.27 o 
   0   7   3    12847.29    13722.94    459.28 o 
   1   7   3       87.05       34.44     23.73 o 
   2   7   3       68.57       68.53     16.10 o 
   3   7   3      448.46      396.97     46.53 o 
   4   7   3     2271.72     2256.07    162.26 o 
   5   7   3      428.38      421.96     62.48 o 
   6   7   3      647.41      618.51     77.98 o 
   7   7   3      892.37      866.20     76.21 o 
   8   7   3     1503.52     1670.25    109.95 o 
   9   7   3     1073.32     1246.90    149.08 o 
  10   7   3       40.07       68.98     39.70 o 
  11   7   3      332.89      332.74     58.18 o 
  12   7   3      100.41       48.53     48.01 o 
  13   7   3        0.89      114.09    142.42 o 
 -11   8   3       12.38       65.62    103.65 o 
 -10   8   3      239.08      373.27    113.73 o 
  -9   8   3      287.96      368.07    127.91 o 
  -8   8   3       74.98       31.86     24.37 o 
  -7   8   3      124.25      109.52     27.42 o 
  -6   8   3      214.68      223.29     46.23 o 
  -5   8   3      474.53      490.63     70.30 o 
  -4   8   3      195.12      204.68     35.61 o 
  -3   8   3     1678.01     1684.57    152.10 o 
  -2   8   3     4600.48     4337.38    163.29 o 
  -1   8   3      610.73      550.41     44.03 o 
   0   8   3      424.08      377.64     31.55 o 
   1   8   3        0.61        3.65     14.89 o 
   2   8   3     5423.02     5620.29    167.94 o 
   3   8   3      583.16      648.86     59.55 o 
   4   8   3       87.21       61.58     33.44 o 
   5   8   3       24.03       43.00     34.90 o 
   6   8   3      231.77      192.46     46.87 o 
   7   8   3       28.89       14.21     36.03 o 
   8   8   3      343.15      337.53     69.75 o 
   9   8   3      234.54      200.18     62.34 o 
  10   8   3      654.27      790.81    143.61 o 
  11   8   3      161.33      107.76    117.08 o 
  12   8   3       21.20       99.55     94.70 o 
  13   8   3       13.92     -105.14    105.14 o 
 -10   9   3      113.57      165.18    111.86 o 
  -9   9   3       77.83      387.40    141.31 o 
  -8   9   3      320.16      271.33     82.24 o 
  -7   9   3      142.81      161.38     38.22 o 
  -6   9   3       99.25       57.68     48.13 o 
  -5   9   3        2.05      -29.44     29.44 o 
  -4   9   3       59.33       61.67     32.34 o 
  -3   9   3      352.59      330.69     45.86 o 
  -2   9   3       35.23       19.24     28.29 o 
  -1   9   3     1431.01     1392.52     71.32 o 
   0   9   3     1386.94     1472.31     70.66 o 
   1   9   3        0.48       -5.91     17.60 o 
   2   9   3      798.38      856.48     65.96 o 
   3   9   3       80.42       71.43     39.06 o 
   4   9   3     1754.17     1965.42    106.88 o 
   5   9   3     1034.65     1064.58     92.71 o 
   6   9   3     1290.86     1272.72    115.34 o 
   7   9   3      112.56      131.30     48.96 o 
   8   9   3      535.90      571.46     86.48 o 
   9   9   3        4.29       46.23     64.50 o 
  10   9   3      206.63      163.70     88.75 o 
  11   9   3        4.32       66.36     89.85 o 
  12   9   3      123.50       95.83    119.69 o 
 -10  10   3       72.60       83.52    145.79 o 
  -9  10   3      228.33      296.08    117.46 o 
  -8  10   3       81.42       47.55     67.30 o 
  -7  10   3     1006.96      886.03    108.11 o 
  -6  10   3       98.86       62.47     44.68 o 
  -5  10   3      423.87      500.55     73.13 o 
  -4  10   3       83.76       25.09     29.59 o 
  -3  10   3      896.48      856.90     92.13 o 
  -2  10   3       52.45       25.99     24.72 o 
  -1  10   3      155.50      112.09     29.24 o 
   0  10   3       58.43       25.04     20.09 o 
   1  10   3     1226.74     1256.60    118.22 o 
   2  10   3       72.80       87.29     39.17 o 
   3  10   3      292.01      327.87     67.79 o 
   4  10   3        2.15       45.02     41.72 o 
   5  10   3      631.36      774.82     74.30 o 
   6  10   3      227.09      208.90     55.96 o 
   7  10   3      125.72      113.95     59.76 o 
   8  10   3      526.01      608.72    120.85 o 
   9  10   3      311.82      281.18    131.27 o 
  10  10   3      232.15      104.41    146.92 o 
  11  10   3       29.26       52.57    100.67 o 
  -9  11   3      107.70      183.82     99.55 o 
  -8  11   3      124.01      140.94     87.62 o 
  -7  11   3      157.60      142.44     80.91 o 
  -6  11   3      410.19      390.93     59.85 o 
  -5  11   3      840.24      859.05     77.91 o 
  -4  11   3       58.48       42.72     45.30 o 
  -3  11   3     1607.41     1463.60    132.38 o 
  -2  11   3       72.96       82.32     29.20 o 
  -1  11   3      662.57      667.79     78.25 o 
   0  11   3      206.56      165.54     29.31 o 
   1  11   3       50.06       73.77     40.84 o 
   2  11   3        0.87       30.61     43.80 o 
   3  11   3     2613.13     2920.78    158.64 o 
   4  11   3      541.92      531.96     75.73 o 
   5  11   3      237.81      196.45     60.63 o 
   6  11   3      390.23      380.04    112.63 o 
   7  11   3     1184.80     1636.74    203.01 o 
   8  11   3        6.11       42.50     80.16 o 
   9  11   3       48.84      219.23     99.92 o 
  10  11   3       83.56      375.09    153.99 o 
  -8  12   3       56.98      -66.74    114.09 o 
  -7  12   3      455.27      401.67    121.58 o 
  -6  12   3        5.98       13.79     64.50 o 
  -5  12   3        0.51       85.35     56.92 o 
  -4  12   3       29.32       26.18     67.30 o 
  -3  12   3     1063.06     1056.00     79.31 o 
  -2  12   3        4.98       -9.01     41.06 o 
  -1  12   3      118.11       71.50     31.08 o 
   0  12   3      157.99      135.33     57.59 o 
   1  12   3     1032.00     1094.13    110.11 o 
   2  12   3      190.22       97.53     72.90 o 
   3  12   3       14.50      -23.78     55.38 o 
   4  12   3       37.95      -42.88     90.97 o 
   5  12   3     1997.08     2127.31    235.25 o 
   6  12   3       62.27       95.45     90.60 o 
   7  12   3       24.10      -71.96     71.96 o 
   9  12   3      538.56      775.78    179.40 o 
  -7  13   3       52.51     -106.26    106.26 o 
  -6  13   3        1.15      -22.74    101.04 o 
  -5  13   3      201.04      -13.80     73.09 o 
  -4  13   3      322.60      233.93     69.03 o 
  -3  13   3        1.14      -58.57     58.57 o 
  -2  13   3       46.51       51.70     56.49 o 
  -1  13   3      480.93      464.89     91.65 o 
   0  13   3       58.72       38.57     60.59 o 
   1  13   3       36.30       82.03     67.49 o 
   2  13   3        0.46       53.32     67.86 o 
   3  13   3     1252.90     1281.52    170.17 o 
   4  13   3        9.59       -4.85     96.94 o 
   5  13   3        9.40      121.17    130.87 o 
   6  13   3       20.23       24.23     82.77 o 
   7  13   3      235.21      346.42    117.09 o 
   8  13   3       38.40       63.76    117.82 o 
  -5  14   3        4.63       32.06    124.15 o 
  -4  14   3       91.41      -83.15     83.15 o 
  -3  14   3      177.27      261.76     93.59 o 
  -2  14   3      289.60      411.32    123.06 o 
  -1  14   3        1.91      -67.11     71.58 o 
   1  14   3      151.73      151.01     87.63 o 
   2  14   3      560.08      607.59    146.96 o 
   3  14   3        4.90       58.91     83.52 o 
   4  14   3      457.18      325.22    123.07 o 
   5  14   3      151.14      227.08    118.57 o 
   6  14   3        3.04     -109.24    109.24 o 
   7  14   3        9.18      -44.74    104.39 o 
  -3  15   3       25.05        0.00     75.69 o 
  -2  15   3       14.45      119.31    124.16 o 
  -1  15   3       52.47       38.78     91.72 o 
   0  15   3      113.21       48.85     92.84 o 
   1  15   3       14.57      177.10    103.28 o 
   2  15   3       84.69       89.11    143.55 o 
   3  15   3       18.00      -24.98    119.68 o 
   4  15   3       23.84       10.07    105.14 o 
  -1 -12   4        8.04      111.11    128.63 o 
   0 -12   4      156.25        5.97    170.78 o 
   1 -12   4      280.76       64.89    100.31 o 
   2 -12   4       51.97       94.33     82.40 o 
   3 -12   4       55.89      -24.31     51.84 o 
   4 -12   4        0.78      -64.13     75.69 o 
  -3 -11   4       40.57      173.75    134.60 o 
  -2 -11   4      133.15        5.59    114.10 o 
  -1 -11   4       85.06      121.55    144.67 o 
   0 -11   4      297.52      244.55    113.18 o 
   1 -11   4        8.59       11.02     42.99 o 
   2 -11   4        9.89       25.81     45.59 o 
   3 -11   4       65.03        6.17     61.52 o 
   4 -11   4       55.47       72.57    104.03 o 
   5 -11   4       29.40       40.53     50.73 o 
   6 -11   4      185.56       96.58     96.58 o 
  -5 -10   4       35.61       57.79    152.87 o 
  -4 -10   4      348.05      428.12    119.34 o 
  -3 -10   4      300.39      227.10    110.76 o 
  -2 -10   4      506.43      504.07     80.92 o 
  -1 -10   4        6.62      -15.00     40.55 o 
   0 -10   4      305.47      250.69     46.57 o 
   1 -10   4        1.42       52.21     37.24 o 
   2 -10   4      575.43      565.50     64.61 o 
   3 -10   4       19.49       -1.37     31.31 o 
   4 -10   4      487.49      543.64     61.68 o 
   5 -10   4       19.52       -3.89     26.21 o 
   6 -10   4       42.02       63.09     33.55 o 
   7 -10   4        6.41      128.63    128.63 o 
   9 -10   4       20.04      -24.23     87.24 o 
  -6  -9   4      114.55      111.11     95.83 o 
  -5  -9   4      351.66       88.38    109.27 o 
  -4  -9   4        1.56       85.38     90.60 o 
  -3  -9   4        9.71       76.43     87.24 o 
  -2  -9   4      706.94      681.92     69.09 o 
  -1  -9   4      525.45      371.67     77.77 o 
   0  -9   4      124.49       80.84     43.61 o 
   1  -9   4       11.22      -26.10     26.10 o 
   2  -9   4      539.62      690.93     56.33 o 
   3  -9   4        7.79       -4.94     35.96 o 
   4  -9   4        7.20        2.43     38.31 o 
   5  -9   4        0.34        5.73     36.08 o 
   6  -9   4      601.22      781.90    108.04 o 
   7  -9   4      112.30       66.97     33.82 o 
   8  -9   4       26.10       27.20     30.96 o 
   9  -9   4       66.17       92.09    116.33 o 
  10  -9   4      252.89      148.79     95.84 o 
  11  -9   4       45.41      -57.05     80.91 o 
  -7  -8   4      500.25      419.21    149.56 o 
  -6  -8   4       28.86       -4.85     69.72 o 
  -5  -8   4       26.38       35.79     76.81 o 
  -4  -8   4      304.49      246.50    131.27 o 
  -3  -8   4      945.70      889.87    121.10 o 
  -2  -8   4      113.80       76.39     43.31 o 
  -1  -8   4      134.54      113.81     29.59 o 
   0  -8   4      176.76      178.64     44.99 o 
   1  -8   4      699.82      710.95     58.32 o 
   2  -8   4       45.80       43.45     25.72 o 
   3  -8   4      473.27      483.86     54.00 o 
   4  -8   4      493.87      581.19     83.27 o 
   5  -8   4      689.45      734.81     59.73 o 
   6  -8   4       23.11      -10.05     25.57 o 
   7  -8   4      115.70      162.69     42.04 o 
   8  -8   4      308.22      392.73     45.61 o 
   9  -8   4      262.54      273.12     59.98 o 
  10  -8   4        1.08      -62.26     71.96 o 
  11  -8   4      146.29       19.02     90.98 o 
  12  -8   4      178.12       86.14     81.66 o 
  -8  -7   4       18.97      -73.45    133.48 o 
  -7  -7   4        0.78      171.50    104.77 o 
  -6  -7   4        3.21      -19.76     78.67 o 
  -5  -7   4      462.42      578.84    141.35 o 
  -4  -7   4      147.66      171.18     58.03 o 
  -3  -7   4        0.64      122.03     54.12 o 
  -2  -7   4        9.86      -41.11     43.81 o 
  -1  -7   4      858.82      944.69     86.91 o 
   0  -7   4        0.39       64.33     32.87 o 
   1  -7   4      247.18      231.35     42.84 o 
   2  -7   4        4.44       14.30     19.65 o 
   3  -7   4      176.09      196.58     41.03 o 
   4  -7   4      155.22      185.79     29.15 o 
   5  -7   4      924.65     1176.82     79.36 o 
   6  -7   4     1673.29     1810.46     88.87 o 
   7  -7   4     1133.76     1386.32     72.75 o 
   8  -7   4       89.61       56.12     34.66 o 
   9  -7   4      144.87      162.39     28.54 o 
  10  -7   4      944.72      964.36    212.11 o 
  11  -7   4       65.97       24.24     77.18 o 
  12  -7   4       39.04       63.38     77.92 o 
  -9  -6   4       42.66      127.89    167.41 o 
  -8  -6   4       53.22      -13.80     95.82 o 
  -7  -6   4     1207.09     1253.82    208.22 o 
  -6  -6   4       26.48       86.87    101.41 o 
  -5  -6   4        0.64      -29.41     49.61 o 
  -4  -6   4       57.52       74.19     54.19 o 
  -3  -6   4     1426.01     1533.00    157.91 o 
  -2  -6   4        4.47        8.40     42.88 o 
  -1  -6   4      191.80      235.47     54.31 o 
   0  -6   4      515.77      556.03     50.63 o 
   1  -6   4     2306.98     2668.69    123.54 o 
   2  -6   4        7.16        8.56     20.68 o 
   3  -6   4     1596.59     1787.20    155.86 o 
   4  -6   4       73.21       48.65     21.31 o 
   5  -6   4     1024.84     1103.16    119.56 o 
   6  -6   4      110.36      126.88     48.28 o 
   7  -6   4       15.97       22.05     17.80 o 
   8  -6   4      535.44      574.30     50.39 o 
   9  -6   4      446.63      508.27     69.98 o 
  10  -6   4       68.50       28.99     17.35 o 
  11  -6   4        4.36        8.57     31.70 o 
  12  -6   4       87.05       84.27     79.42 o 
  13  -6   4       31.92       24.98     79.79 o 
  -9  -5   4      111.13       35.05    105.52 o 
  -8  -5   4       45.37       40.64     86.13 o 
  -7  -5   4        0.35      -32.44     74.57 o 
  -6  -5   4      698.85      732.66    129.07 o 
  -5  -5   4     1267.98     1351.29    110.01 o 
  -4  -5   4        0.17       12.17     40.17 o 
  -3  -5   4       69.82      108.90     54.12 o 
  -2  -5   4      288.18      289.00     94.73 o 
  -1  -5   4     1438.40     1644.37     93.36 o 
   0  -5   4        9.39       39.19     22.10 o 
   1  -5   4     1887.44     2187.32    102.49 o 
   2  -5   4      703.28      710.35     56.14 o 
   3  -5   4     1684.39     1783.91    181.95 o 
   4  -5   4       37.14       21.60     13.97 o 
   5  -5   4     1674.44     1941.84    159.34 o 
   6  -5   4        9.61       -1.43     10.67 o 
   7  -5   4      501.54      515.00     49.82 o 
   8  -5   4       59.09       43.24     24.54 o 
   9  -5   4     1236.22     1344.51     87.83 o 
  10  -5   4        6.26        1.63     19.48 o 
  11  -5   4        4.63       -7.47     24.74 o 
  12  -5   4        0.18      -11.91     36.84 o 
  13  -5   4      298.20      425.12    116.35 o 
  14  -5   4        0.22        4.85     79.79 o 
 -10  -4   4       49.94       46.98     89.48 o 
  -9  -4   4        0.34      -35.05     83.52 o 
  -8  -4   4     1676.01     1683.94    262.80 o 
  -7  -4   4       42.91       46.23     69.35 o 
  -6  -4   4      222.27      182.66     68.10 o 
  -5  -4   4     1046.23     1048.80     93.01 o 
  -4  -4   4     1314.12     1391.11    103.63 o 
  -3  -4   4      494.45      568.30     58.42 o 
  -2  -4   4        0.14      -30.90     30.90 o 
  -1  -4   4        6.85       23.13     33.93 o 
   0  -4   4     1197.43     1180.17     65.85 o 
   1  -4   4     2097.51     2287.79     95.43 o 
   2  -4   4       35.06       19.45     16.21 o 
   3  -4   4     2521.72     2591.42    198.35 o 
   4  -4   4      876.71      885.94     58.38 o 
   5  -4   4     2399.57     2686.60    129.86 o 
   6  -4   4      180.94      254.23     43.09 o 
   7  -4   4     1618.22     1724.65     81.02 o 
   8  -4   4       29.66       24.49     10.51 o 
   9  -4   4      287.36      297.53     27.27 o 
  10  -4   4       99.08       84.77     21.25 o 
  11  -4   4     1159.80     1375.40    141.82 o 
  12  -4   4        3.21        5.83     27.81 o 
  13  -4   4       62.42       65.05     76.43 o 
 -10  -3   4      410.02      313.64    159.24 o 
  -9  -3   4       67.72       74.94     92.47 o 
  -8  -3   4      378.70      288.28     99.20 o 
  -7  -3   4       23.61       12.41     49.04 o 
  -6  -3   4     2483.54     2714.78    189.62 o 
  -5  -3   4      288.58      247.24     58.07 o 
  -4  -3   4      216.43      204.17     48.67 o 
  -3  -3   4       73.94      106.96     38.35 o 
  -2  -3   4     1896.17     1786.49     97.67 o 
  -1  -3   4     1066.48     1218.53     71.69 o 
   0  -3   4      475.72      442.42     36.04 o 
   1  -3   4       17.81       37.17     17.88 o 
   2  -3   4     2946.32     3029.34    115.33 o 
   3  -3   4     1058.61      972.45     58.68 o 
   4  -3   4      650.22      696.78     35.73 o 
   5  -3   4     1390.28     1291.97     98.61 o 
   6  -3   4      247.92      192.31     25.95 o 
   7  -3   4       66.97       57.87     12.25 o 
   8  -3   4      244.99      198.25     23.18 o 
   9  -3   4     1224.04     1346.90     60.48 o 
  10  -3   4      166.74      152.97     26.15 o 
  11  -3   4       32.67        0.77     19.95 o 
  12  -3   4       38.69       27.77     32.36 o 
  13  -3   4      142.55      195.76     86.88 o 
  14  -3   4       96.35       54.44     70.84 o 
 -11  -2   4       66.30       55.18    110.36 o 
 -10  -2   4       14.38       30.57     99.92 o 
  -9  -2   4      221.95      337.10    137.60 o 
  -8  -2   4     1083.18     1320.21    195.16 o 
  -7  -2   4        4.71      -50.09     54.29 o 
  -6  -2   4        0.01       70.99     47.80 o 
  -5  -2   4        5.33       12.03     37.86 o 
  -4  -2   4     1265.36     1191.37     83.22 o 
  -3  -2   4        0.86       28.23     26.47 o 
  -2  -2   4      291.44      329.96     38.10 o 
  -1  -2   4      505.05      566.30     42.92 o 
   0  -2   4     3056.39     2903.87    106.38 o 
   1  -2   4       21.70        8.58     17.15 o 
   2  -2   4       53.87       60.88     13.05 o 
   3  -2   4     1593.25     1721.12     55.24 o 
   4  -2   4     7015.94     5561.48    321.09 o 
   5  -2   4      623.18      472.42    114.38 o 
   6  -2   4        1.91       -2.24      6.51 o 
   7  -2   4      741.13      811.54     44.77 o 
   8  -2   4      372.97      316.50     41.79 o 
   9  -2   4       22.50       -2.17     14.21 o 
  10  -2   4      658.49      614.02     40.82 o 
  11  -2   4     1043.55     1038.95     67.65 o 
  12  -2   4       81.13      -37.42     47.54 o 
  13  -2   4       62.02       75.69     59.66 o 
  14  -2   4       14.39      -75.31     75.31 o 
 -11  -1   4       81.17      168.90    112.60 o 
 -10  -1   4      360.03      189.82    105.91 o 
  -9  -1   4      124.57       17.90     67.49 o 
  -8  -1   4      143.56      140.01     54.57 o 
  -7  -1   4      163.91      137.94     49.96 o 
  -6  -1   4      490.74      531.69     73.30 o 
  -5  -1   4      111.41      147.73     38.79 o 
  -4  -1   4       84.25       50.81     30.94 o 
  -3  -1   4      522.86      517.29     54.33 o 
  -2  -1   4     1412.20     1363.14     71.85 o 
  -1  -1   4      197.17      223.67     41.21 o 
   0  -1   4       12.76       37.36     18.89 o 
   1  -1   4      379.47      356.21     26.43 o 
   2  -1   4     2681.10     2507.86    107.18 o 
   3  -1   4      510.87      514.50     47.38 o 
   4  -1   4      255.24      241.84     29.41 o 
   5  -1   4       82.15       79.55      4.99 o 
   6  -1   4     1516.36     1486.45     88.12 o 
   7  -1   4      908.11      929.66     36.36 o 
   8  -1   4        5.03        4.23     14.06 o 
   9  -1   4       11.03      -14.53     16.97 o 
  10  -1   4     1608.48     1655.29     65.98 o 
  11  -1   4       16.65        9.67     29.59 o 
  12  -1   4        9.85       52.59     35.62 o 
  13  -1   4      255.04      205.67     57.90 o 
  14  -1   4       29.21      -20.88     73.45 o 
  15  -1   4       86.32       93.96     88.74 o 
 -11   0   4      100.39       39.90    142.06 o 
 -10   0   4       21.69     -121.92    121.92 o 
  -9   0   4      412.52      315.89     96.22 o 
  -8   0   4      349.44      314.16     36.42 o 
  -7   0   4       52.23       57.41     50.18 o 
  -6   0   4        2.00       13.74     51.26 o 
  -5   0   4       93.31       81.06     32.99 o 
  -4   0   4      577.13      562.99     46.08 o 
  -3   0   4      322.66      416.35     51.43 o 
  -2   0   4      311.52      375.02     29.01 o 
  -1   0   4      759.46      775.14     40.40 o 
   0   0   4      293.42      263.85     25.06 o 
   1   0   4      172.03      204.26     22.75 o 
   2   0   4      793.84      810.44     42.25 o 
   3   0   4     6028.92     5776.74    358.95 o 
   4   0   4     7610.04     6922.81    297.94 o 
   5   0   4      595.42      649.63     51.15 o 
   6   0   4       74.37       45.73     15.35 o 
   7   0   4      606.24      687.42     28.95 o 
   8   0   4     1272.11     1162.95     72.30 o 
   9   0   4      189.34      187.08     31.02 o 
  10   0   4      295.50      320.93     29.48 o 
  11   0   4       36.20       15.60     36.59 o 
  12   0   4      610.18      607.05    131.83 o 
  13   0   4       41.46       10.07     76.43 o 
  14   0   4        3.59       -5.22     66.36 o 
  15   0   4        3.11       15.29     91.34 o 
 -11   1   4      289.39      160.35    114.48 o 
 -10   1   4       37.70      -60.40     74.20 o 
  -9   1   4      301.97      328.17    131.27 o 
  -8   1   4       26.47       12.74     48.68 o 
  -7   1   4      549.44      625.85    114.33 o 
  -6   1   4       24.60       20.09     14.43 o 
  -5   1   4      122.48      131.66     38.07 o 
  -4   1   4      393.78      430.15     47.37 o 
  -3   1   4     4622.40     4742.38    191.29 o 
  -2   1   4      484.97      404.44     35.57 o 
  -1   1   4       53.80       37.83     12.53 o 
   0   1   4     2247.07     2242.20    199.96 o 
   1   1   4     2122.96     2238.73    150.92 o 
   2   1   4     3790.54     3689.83    157.49 o 
   3   1   4      337.71      331.20     17.01 o 
   4   1   4      671.22      642.38     35.98 o 
   5   1   4     2052.21     1949.98     60.96 o 
   6   1   4     2096.57     1989.23     86.11 o 
   7   1   4       61.23       65.60     14.14 o 
   8   1   4      207.61      240.85     23.93 o 
   9   1   4      508.19      524.87     44.28 o 
  10   1   4     1557.96     1850.73     77.35 o 
  11   1   4      128.98      111.48     28.37 o 
  12   1   4      298.91      416.46     46.88 o 
  13   1   4       17.74        8.69     38.01 o 
  14   1   4      180.64      143.56     79.05 o 
  15   1   4       34.68     -128.26    128.26 o 
 -11   2   4       23.58      146.53    118.19 o 
 -10   2   4        7.29       -4.85     86.13 o 
  -9   2   4     1217.37     1355.41    193.31 o 
  -8   2   4        0.79      -47.82     47.82 o 
  -7   2   4      172.26      150.80     54.83 o 
  -6   2   4       45.12       29.87     37.10 o 
  -5   2   4     1562.87     1865.02    105.86 o 
  -4   2   4     1263.94     1531.57     89.07 o 
  -3   2   4     1161.10     1250.55    162.26 o 
  -2   2   4     2234.53     2257.68     88.12 o 
  -1   2   4     4278.09     4175.99    125.59 o 
   0   2   4      237.08      231.04     24.17 o 
   1   2   4      588.51      593.50     25.20 o 
   2   2   4      222.63      211.69     15.97 o 
   3   2   4     2180.27     1931.33     60.05 o 
   4   2   4       55.12       48.01     13.41 o 
   5   2   4      656.28      683.29     53.32 o 
   6   2   4      265.90      254.45     28.26 o 
   7   2   4      436.85      379.00     24.06 o 
   8   2   4      101.07      109.81     18.48 o 
   9   2   4       29.11       36.23     18.04 o 
  10   2   4        1.41      -26.22     26.22 o 
  11   2   4     1378.89     1457.54    119.23 o 
  12   2   4      474.59      470.22     80.83 o 
  13   2   4        1.88        5.48     42.68 o 
  14   2   4       50.63      236.76     91.72 o 
  15   2   4       32.57      104.00     53.56 o 
 -11   3   4      105.31       98.06    122.30 o 
 -10   3   4      290.29      242.02    103.67 o 
  -9   3   4       36.50       14.91     74.57 o 
  -8   3   4        0.69      -36.52    105.70 o 
  -7   3   4      965.98     1002.85     96.56 o 
  -6   3   4        1.16       39.52     42.06 o 
  -5   3   4       11.59      -19.75     27.67 o 
  -4   3   4      173.60      157.21     43.20 o 
  -3   3   4     3805.37     3835.19    166.60 o 
  -2   3   4     1523.90     1486.37     76.37 o 
  -1   3   4      253.67      241.95     24.41 o 
   0   3   4      579.20      588.48     34.08 o 
   1   3   4     2704.59     2752.14    119.22 o 
   2   3   4        0.12       -7.71     11.40 o 
   3   3   4      131.86      135.98     17.73 o 
   4   3   4      620.07      602.91     36.03 o 
   5   3   4    12739.39    12786.82    870.34 o 
   6   3   4      788.12      812.54     56.08 o 
   7   3   4       15.54        7.54     15.36 o 
   8   3   4      115.11      113.91     19.15 o 
   9   3   4     1720.50     1794.58     95.94 o 
  10   3   4       38.54       68.92     29.17 o 
  11   3   4       19.57       37.13     28.27 o 
  12   3   4       98.60       43.44     35.28 o 
  13   3   4      498.27      502.52     69.92 o 
  14   3   4        1.12        9.69     80.91 o 
  15   3   4        0.12      -52.57     76.43 o 
 -11   4   4       36.09      -40.64    111.48 o 
 -10   4   4       53.54      -86.50    127.14 o 
  -9   4   4      556.05      424.47    117.49 o 
  -8   4   4     1490.59     1709.00    140.01 o 
  -7   4   4      283.37      218.62     61.33 o 
  -6   4   4        5.17       70.45     51.45 o 
  -5   4   4      330.50      319.84     52.99 o 
  -4   4   4     2029.24     2214.07    173.79 o 
  -3   4   4       68.84       64.43     28.08 o 
  -2   4   4     1760.93     1789.49     81.68 o 
  -1   4   4     4424.50     4299.40    196.93 o 
   0   4   4      218.60      179.95     29.48 o 
   1   4   4      218.49      196.27     35.99 o 
   2   4   4      948.29      931.48     54.19 o 
   3   4   4     1364.55     1221.78     70.25 o 
   4   4   4     1658.63     1723.00     80.05 o 
   5   4   4      575.66      504.19     30.10 o 
   6   4   4     1351.83     1511.62     58.44 o 
   7   4   4     3654.19     3510.49    101.90 o 
   8   4   4       40.80       25.56     14.69 o 
   9   4   4     1318.85     1277.36     60.67 o 
  10   4   4       56.40       62.55     25.87 o 
  11   4   4      411.62      532.61     52.86 o 
  12   4   4       78.17       12.41     63.10 o 
  13   4   4        1.90        7.84     42.66 o 
  14   4   4       20.93      -23.49     80.53 o 
 -11   5   4      158.21       93.96    120.07 o 
 -10   5   4      429.30      261.81    104.80 o 
  -9   5   4      252.80      146.55     89.12 o 
  -8   5   4      150.98       -0.48     50.31 o 
  -7   5   4      584.20      578.72    106.87 o 
  -6   5   4        8.72       23.87     52.17 o 
  -5   5   4      180.17      150.50     47.22 o 
  -4   5   4      452.84      492.30     73.30 o 
  -3   5   4      409.31      374.31     88.59 o 
  -2   5   4     2540.86     2649.69    112.26 o 
  -1   5   4     1255.93     1359.67     77.20 o 
   0   5   4     1512.25     1390.69     76.15 o 
   1   5   4     3036.54     3001.48    169.04 o 
   2   5   4      677.77      679.85     40.33 o 
   3   5   4      677.06      727.68     49.83 o 
   4   5   4     7881.21     8805.72    297.78 o 
   5   5   4     4911.77     5071.36    327.18 o 
   6   5   4     1364.40     1459.45     60.81 o 
   7   5   4      185.38      211.55     42.13 o 
   8   5   4      121.40      116.03     29.16 o 
   9   5   4     1142.62     1156.88     63.75 o 
  10   5   4      355.70      417.88     49.42 o 
  11   5   4      196.91      157.64     36.45 o 
  12   5   4      482.25      467.29     56.70 o 
  13   5   4       37.29       24.82     61.85 o 
  14   5   4       17.03     -113.34    113.34 o 
 -11   6   4        1.44     -138.69    149.51 o 
 -10   6   4       17.90      101.41     96.19 o 
  -9   6   4      124.28      165.18     90.61 o 
  -8   6   4      899.90      994.41    112.52 o 
  -7   6   4        1.19      -35.47     35.47 o 
  -6   6   4        5.29      -52.68     52.68 o 
  -5   6   4       24.43       59.91     55.37 o 
  -4   6   4      124.40      139.28     40.51 o 
  -3   6   4      213.23      247.07     42.29 o 
  -2   6   4     2245.26     2465.91    117.53 o 
  -1   6   4      213.70      123.10     30.08 o 
   0   6   4     8574.77     8549.66    304.80 o 
   1   6   4     1655.93     1756.90    181.28 o 
   2   6   4     2220.24     2043.26    107.93 o 
   3   6   4     1873.49     1828.74    172.54 o 
   4   6   4     2260.35     2021.35    148.85 o 
   5   6   4      353.80      379.56     29.42 o 
   6   6   4     1567.32     1329.86    141.86 o 
   7   6   4     1829.49     2093.11    117.97 o 
   8   6   4      197.61      130.01     47.32 o 
   9   6   4      343.99      313.91     55.64 o 
  10   6   4      110.19      150.33     44.24 o 
  11   6   4      542.12      464.91     52.22 o 
  12   6   4        1.41       21.00     58.12 o 
  13   6   4       70.76       70.10     74.57 o 
  14   6   4      215.54      264.75    118.21 o 
 -11   7   4       43.01      -92.09    102.91 o 
 -10   7   4      130.91      135.35    102.91 o 
  -9   7   4      159.97       48.47     96.95 o 
  -8   7   4      143.57       89.88     59.11 o 
  -7   7   4      640.17      649.12    102.44 o 
  -6   7   4     1411.26     1408.76    103.24 o 
  -5   7   4       51.67       79.40     45.92 o 
  -4   7   4      361.99      490.68     62.29 o 
  -3   7   4        0.75        8.52     31.32 o 
  -2   7   4     2085.94     2077.37    101.09 o 
  -1   7   4       37.90       51.62     30.26 o 
   0   7   4     8943.09     8868.82    337.67 o 
   1   7   4       21.67       -1.31     23.30 o 
   2   7   4     1626.83     1566.22     87.68 o 
   3   7   4      288.98      373.73     83.17 o 
   4   7   4     4436.50     4215.42    295.15 o 
   5   7   4       62.66       71.81     26.42 o 
   6   7   4      217.03      284.21     41.11 o 
   7   7   4        3.33      -16.80     49.59 o 
   8   7   4     1780.88     1891.95    133.78 o 
   9   7   4      515.80      501.92     73.09 o 
  10   7   4       46.47       90.52     50.48 o 
  11   7   4       16.59       22.06     53.52 o 
  12   7   4      340.81      465.41    110.76 o 
  13   7   4        4.10       79.79     93.58 o 
 -10   8   4        4.74      113.72    119.31 o 
  -9   8   4      637.75      725.12    171.95 o 
  -8   8   4      562.94      534.50    127.19 o 
  -7   8   4        4.23       -5.91     14.93 o 
  -6   8   4      942.82      937.77     71.85 o 
  -5   8   4      295.84      284.17     44.03 o 
  -4   8   4      562.74      460.35     62.26 o 
  -3   8   4       59.27       57.12     31.29 o 
  -2   8   4     2090.75     2176.39    120.08 o 
  -1   8   4     1038.36      931.53     62.75 o 
   0   8   4      732.24      518.31     55.13 o 
   1   8   4      166.26      195.37     35.98 o 
   2   8   4     5970.97     6508.24    239.40 o 
   3   8   4     1451.66     1466.23     91.23 o 
   4   8   4      553.17      628.10     76.85 o 
   5   8   4        0.76      -18.69     29.46 o 
   6   8   4     2009.33     2103.02    134.20 o 
   7   8   4       14.48       44.32     39.39 o 
   8   8   4       78.97       79.17     44.26 o 
   9   8   4       83.55       81.46     62.17 o 
  10   8   4     1022.22     1030.60    160.82 o 
  11   8   4        4.96      -72.70     72.70 o 
  12   8   4        3.83       23.12     78.67 o 
  13   8   4       68.95       51.83     98.81 o 
 -10   9   4       11.93        0.00    118.56 o 
  -9   9   4       27.71      -85.01     85.01 o 
  -8   9   4        3.04       31.32     78.30 o 
  -7   9   4      801.16      908.60    124.29 o 
  -6   9   4      141.15       39.90     47.18 o 
  -5   9   4       28.31      -12.46     34.10 o 
  -4   9   4     1088.70     1020.93     81.60 o 
  -3   9   4      576.09      541.42     49.58 o 
  -2   9   4      397.55      394.82     39.67 o 
  -1   9   4       11.52        7.44     23.30 o 
   0   9   4     2623.01     2641.37    233.51 o 
   1   9   4     1194.39     1042.57     51.31 o 
   2   9   4      400.31      389.93     32.77 o 
   3   9   4       98.61       97.69     27.86 o 
   4   9   4     1652.62     1860.01    111.78 o 
   5   9   4      539.10      441.37     58.77 o 
   6   9   4     1158.22     1242.80    187.74 o 
   7   9   4     1165.74     1131.28     93.53 o 
   8   9   4     1858.39     1892.27    250.38 o 
   9   9   4       45.85      133.11     93.21 o 
  10   9   4       40.75       49.59     67.49 o 
  11   9   4        0.08       45.86     77.92 o 
  12   9   4      319.27      251.35    111.88 o 
  -9  10   4      177.35      255.42    125.29 o 
  -8  10   4      138.80       61.15    127.90 o 
  -7  10   4       20.44      -32.62     32.62 o 
  -6  10   4       81.27      105.28     77.29 o 
  -5  10   4     1142.11     1223.54    160.73 o 
  -4  10   4      290.00      172.24     46.03 o 
  -3  10   4      172.26      138.98     34.73 o 
  -2  10   4      240.99      181.37     33.26 o 
  -1  10   4     1241.24     1094.67     68.70 o 
   0  10   4      281.89      241.49     35.81 o 
   1  10   4      422.56      471.03     95.84 o 
   2  10   4     2156.44     2197.07     83.47 o 
   3  10   4      385.23      383.89     55.77 o 
   4  10   4       97.06       92.71     46.02 o 
   5  10   4        1.15      -24.72     37.73 o 
   6  10   4      696.88      575.10     80.95 o 
   7  10   4        8.46        3.97     40.92 o 
   8  10   4       27.01       39.89     62.26 o 
   9  10   4      533.58      619.16    121.22 o 
  10  10   4      260.85      154.38    127.16 o 
  11  10   4       90.90      133.86     92.47 o 
  12  10   4        3.58      -89.11     98.43 o 
  -8  11   4       52.03      109.99     94.70 o 
  -7  11   4      372.13      302.45    107.40 o 
  -6  11   4       93.27      152.50     81.28 o 
  -5  11   4      124.92      117.52     59.89 o 
  -4  11   4        0.15       41.81     53.77 o 
  -3  11   4      165.90      153.99     34.65 o 
  -2  11   4       61.18       16.45     50.17 o 
  -1  11   4      414.22      401.37     70.60 o 
   0  11   4       93.19       42.49     28.46 o 
   1  11   4       50.42       58.24     21.50 o 
   2  11   4      220.06      248.64     66.21 o 
   3  11   4      408.61      376.15     54.16 o 
   4  11   4      454.74      410.54     65.58 o 
   5  11   4     1532.01     1753.99    237.24 o 
   6  11   4      361.29      336.37     73.67 o 
   7  11   4      347.69      126.05    103.30 o 
   8  11   4      155.92      184.95     85.76 o 
   9  11   4       84.18      127.14     95.45 o 
  10  11   4       40.34       59.66    114.84 o 
  11  11   4      187.83      102.54    116.71 o 
  -8  12   4        2.56       24.61     92.84 o 
  -7  12   4        3.09      -71.58     71.58 o 
  -6  12   4      286.57      286.40     89.13 o 
  -5  12   4      875.99      626.56     88.12 o 
  -4  12   4       11.48       12.21     37.01 o 
  -3  12   4      413.74      360.73     54.83 o 
  -2  12   4      644.01      469.36     61.84 o 
  -1  12   4      961.55      913.64     82.71 o 
   0  12   4       56.79       75.27     36.75 o 
   1  12   4      633.16      604.38    130.94 o 
   2  12   4        2.38       -8.66     43.35 o 
   3  12   4      167.85      232.49     75.54 o 
   4  12   4      334.26      370.02     70.94 o 
   5  12   4       51.45      -68.98     68.98 o 
   6  12   4        2.66        9.32     73.08 o 
   7  12   4      408.26      337.89    123.45 o 
   8  12   4       76.75       73.08     86.88 o 
  10  12   4        6.58     -135.34    135.34 o 
  -7  13   4        2.55       89.48     94.33 o 
  -6  13   4        4.37       69.72    120.80 o 
  -5  13   4        0.32      -36.91     68.97 o 
  -4  13   4      226.71      182.34     97.89 o 
  -3  13   4      259.61      204.59    120.26 o 
  -2  13   4        3.39      -14.56     48.62 o 
  -1  13   4      399.06      301.03    124.19 o 
   0  13   4       81.39       16.26     84.45 o 
   1  13   4      536.68      342.03    102.95 o 
   2  13   4       45.57      107.75     65.62 o 
   3  13   4      933.65      651.81    149.99 o 
   4  13   4      189.28       74.58     83.90 o 
   5  13   4       12.35       65.25     74.57 o 
   6  13   4       66.91      102.16     97.31 o 
   7  13   4      353.64      482.57    148.80 o 
   8  13   4      200.90      158.48     97.70 o 
   9  13   4        2.39      -23.49     98.43 o 
  -5  14   4       70.34       91.72     91.72 o 
  -4  14   4       32.77     -114.84    114.84 o 
  -3  14   4        3.54       32.06     82.77 o 
  -2  14   4      605.21      574.41    134.28 o 
  -1  14   4       83.29       -9.32     70.10 o 
   0  14   4        0.19        9.32     70.47 o 
   1  14   4      241.73      136.85     89.87 o 
   2  14   4      192.46      142.07     75.70 o 
   3  14   4       13.01       61.52     80.53 o 
   4  14   4       20.20       51.82     85.01 o 
   5  14   4        5.29       42.50     89.48 o 
   6  14   4      301.37      264.02    113.37 o 
   7  14   4       10.70       23.49    104.02 o 
  -3  15   4       15.82       64.87     97.31 o 
  -2  15   4       56.91      135.34     93.21 o 
  -1  15   4        0.09       42.13    108.12 o 
   0  15   4      350.62      142.08    108.89 o 
   1  15   4       44.52      -14.17     90.23 o 
   2  15   4      200.71      267.36    110.00 o 
   3  15   4      126.94        9.69    105.15 o 
   4  15   4      122.73      196.13    110.00 o 
   5  15   4       24.73       90.97    109.99 o 
  -1 -11   5        7.47      284.10    139.44 o 
   0 -11   5      391.50      537.40    164.46 o 
   1 -11   5        1.01      188.28    136.83 o 
   2 -11   5      164.92      177.64     70.39 o 
   3 -11   5       72.97       74.04     61.61 o 
   4 -11   5     1228.06     1728.79    238.07 o 
   5 -11   5       25.78      -83.52     83.52 o 
   6 -11   5      165.09      123.05    111.49 o 
   7 -11   5      266.74      201.74    121.19 o 
  -3 -10   5        1.26      -74.19    100.29 o 
  -2 -10   5      236.67      114.11    146.55 o 
  -1 -10   5       51.73       51.31    111.67 o 
   0 -10   5       31.35       61.11     56.98 o 
   1 -10   5       14.95        9.31     42.64 o 
   2 -10   5      244.76      296.13     49.21 o 
   3 -10   5      376.84      392.80     60.26 o 
   4 -10   5        0.98       20.20     42.44 o 
   5 -10   5       30.39       89.35     46.29 o 
   6 -10   5      667.12      506.92    134.28 o 
   7 -10   5       22.42      -11.56    126.39 o 
   8 -10   5       54.12      -33.93     96.20 o 
   9 -10   5       90.95      -33.93     86.88 o 
  -5  -9   5       92.39      152.13    117.82 o 
  -4  -9   5      206.10       50.71     96.58 o 
  -3  -9   5        2.54       41.76     83.89 o 
  -2  -9   5       15.09      101.79    112.60 o 
  -1  -9   5      177.75      144.47     48.62 o 
   0  -9   5      160.52      111.89     38.54 o 
   1  -9   5      187.63      191.58     41.10 o 
   2  -9   5       60.74      119.39     52.45 o 
   3  -9   5       21.07       -2.18     30.00 o 
   4  -9   5      592.17      629.75     85.75 o 
   5  -9   5        0.47        5.72     31.92 o 
   6  -9   5      391.96      403.36     48.41 o 
   7  -9   5      103.62      160.33    108.88 o 
   8  -9   5      416.42      412.48    146.94 o 
   9  -9   5        8.49       93.17     83.52 o 
  10  -9   5      183.36      182.34    105.53 o 
  -6  -8   5       40.33      145.04    107.75 o 
  -5  -8   5       91.33      -63.39    121.55 o 
  -4  -8   5       64.63       75.32     85.38 o 
  -3  -8   5      396.83      444.18    113.75 o 
  -2  -8   5      138.75      171.19     62.27 o 
  -1  -8   5       55.34       77.32     48.43 o 
   0  -8   5       42.35       56.82     48.04 o 
   1  -8   5      609.64      610.10     59.14 o 
   2  -8   5        8.83       21.77     25.31 o 
   3  -8   5      120.06      148.96     30.28 o 
   4  -8   5       11.73       22.56     22.80 o 
   5  -8   5        9.18        7.96     20.64 o 
   6  -8   5      107.83       94.17     23.40 o 
   7  -8   5        0.01       45.17     29.81 o 
   8  -8   5      218.00      237.16    129.77 o 
   9  -8   5       62.54      100.96    135.90 o 
  10  -8   5       15.93       70.29     77.36 o 
  11  -8   5        4.85      -76.43     76.43 o 
  -7  -7   5       62.23      187.92    116.33 o 
  -6  -7   5        3.79       55.93     83.89 o 
  -5  -7   5      747.80      978.10    169.36 o 
  -4  -7   5       97.74       79.42     89.11 o 
  -3  -7   5       19.56       84.79     74.90 o 
  -2  -7   5       25.89       96.83     87.62 o 
  -1  -7   5     1069.20     1164.17     99.83 o 
   0  -7   5       99.52       72.21     40.93 o 
   1  -7   5       89.78       88.21     30.75 o 
   2  -7   5      553.15      481.92     51.43 o 
   3  -7   5      737.72      811.86     84.87 o 
   4  -7   5      297.45      266.69     43.78 o 
   5  -7   5        2.55       11.12     19.25 o 
   6  -7   5        0.61       20.54     15.21 o 
   7  -7   5      183.90      203.74     20.94 o 
   8  -7   5      117.73      147.75     25.11 o 
   9  -7   5       40.20       32.96     12.39 o 
  10  -7   5        0.45      -45.97     53.63 o 
  11  -7   5      342.98      379.26    115.23 o 
  12  -7   5       20.57       28.71     81.65 o 
  -8  -6   5      131.74      188.30     98.44 o 
  -7  -6   5       93.50        0.00     93.59 o 
  -6  -6   5      164.99       27.59     83.15 o 
  -5  -6   5       97.25      114.10    104.77 o 
  -4  -6   5      188.07      148.04     69.08 o 
  -3  -6   5     1296.85     1647.10    133.21 o 
  -2  -6   5      148.25      109.38     57.80 o 
  -1  -6   5       10.41        4.44     38.78 o 
   0  -6   5        7.27       16.18     34.43 o 
   1  -6   5      910.30     1055.16     72.54 o 
   2  -6   5       81.91       59.82     42.23 o 
   3  -6   5        4.03       17.70     31.68 o 
   4  -6   5       41.22       38.37     17.73 o 
   5  -6   5      310.73      385.99     27.88 o 
   6  -6   5      195.44      206.54     20.36 o 
   7  -6   5        7.38       -1.91     15.10 o 
   8  -6   5        4.99       -3.15     10.22 o 
   9  -6   5      825.01      938.69     40.65 o 
  10  -6   5       14.75       21.36     13.96 o 
  11  -6   5      281.40      351.77     72.41 o 
  12  -6   5       75.11      -63.39    102.54 o 
  13  -6   5      228.39      157.73     93.60 o 
  -8  -5   5      224.28       77.19    107.02 o 
  -7  -5   5        4.32       13.42     75.31 o 
  -6  -5   5       83.38       54.81     96.20 o 
  -5  -5   5       13.19      -22.15     61.31 o 
  -4  -5   5     1145.38     1034.37    102.33 o 
  -3  -5   5       43.26       -9.86     53.88 o 
  -2  -5   5      330.77      342.19     52.97 o 
  -1  -5   5      614.38      550.81     57.75 o 
   0  -5   5      300.15      257.67     54.08 o 
   1  -5   5      199.18      218.89     34.02 o 
   2  -5   5      143.44      143.99     30.53 o 
   3  -5   5     2006.83     2189.68    103.32 o 
   4  -5   5       45.89       51.49     19.64 o 
   5  -5   5      112.20      112.22     21.18 o 
   6  -5   5      238.68      223.66     20.33 o 
   7  -5   5     1216.58     1138.92     93.48 o 
   8  -5   5        1.86        8.02     49.49 o 
   9  -5   5       29.22        9.55     29.67 o 
  10  -5   5      208.94      150.96     17.71 o 
  11  -5   5      722.30      864.39     47.29 o 
  12  -5   5       18.24       69.72     79.42 o 
  13  -5   5       54.58       49.96     70.10 o 
  14  -5   5       36.31      120.06    105.14 o 
  -9  -4   5       36.26       49.96     95.45 o 
  -8  -4   5       11.66       47.35     81.65 o 
  -7  -4   5       68.01      -35.42    101.79 o 
  -6  -4   5     1090.10      973.55    173.52 o 
  -5  -4   5      255.62      244.90     72.35 o 
  -4  -4   5     1173.35     1273.66    101.05 o 
  -3  -4   5      116.37      138.92     47.35 o 
  -2  -4   5      660.77      693.50     72.86 o 
  -1  -4   5       54.09       19.69     77.55 o 
   0  -4   5     1240.01     1344.08    102.48 o 
   1  -4   5     1404.22     1560.60     79.95 o 
   2  -4   5      480.49      511.60     86.36 o 
   3  -4   5      125.69      133.69     18.83 o 
   4  -4   5      589.60      630.86     60.67 o 
   5  -4   5      927.88      840.12     64.40 o 
   6  -4   5      310.17      263.68     76.83 o 
   7  -4   5      174.59       90.90     60.97 o 
   8  -4   5        3.71      -28.24     35.66 o 
   9  -4   5      397.72      461.15     37.73 o 
  10  -4   5      436.93      429.14     30.59 o 
  11  -4   5        0.33       -1.26     26.32 o 
  12  -4   5       41.19       43.24     30.95 o 
  13  -4   5       74.67      228.56     91.35 o 
  14  -4   5       52.86      175.98     95.45 o 
  -9  -3   5        0.70      -73.78    104.95 o 
  -8  -3   5      103.11      112.23     86.50 o 
  -7  -3   5       71.62       30.95     70.84 o 
  -6  -3   5      145.92       54.49    105.90 o 
  -5  -3   5      794.26      775.51     97.00 o 
  -4  -3   5       29.92       18.49     36.07 o 
  -3  -3   5       76.68      129.23     55.18 o 
  -2  -3   5     2197.55     2285.93    115.37 o 
  -1  -3   5       28.55        4.68     32.44 o 
   0  -3   5      328.61      304.71     37.85 o 
   1  -3   5       39.71       44.04     22.74 o 
   2  -3   5     1735.23     1814.65    104.81 o 
   3  -3   5     1642.24     1835.72     68.24 o 
   4  -3   5      135.66      110.81      9.63 o 
   5  -3   5      304.98      296.14     62.29 o 
   6  -3   5     1150.26      937.33    170.98 o 
   7  -3   5      647.61      478.70     62.36 o 
   8  -3   5      178.76      189.82     11.83 o 
   9  -3   5       10.63       -9.44     14.83 o 
  10  -3   5      420.64      471.43     34.35 o 
  11  -3   5       95.04      133.24     24.40 o 
  12  -3   5       59.75       72.72     30.07 o 
  13  -3   5       89.57       67.69    105.52 o 
 -10  -2   5       75.76      203.58    112.23 o 
  -9  -2   5        4.06      -29.83     76.80 o 
  -8  -2   5      275.07      205.04     85.02 o 
  -7  -2   5      370.71      276.35     89.13 o 
  -6  -2   5      152.79      119.59     51.23 o 
  -5  -2   5       55.72       53.62     41.59 o 
  -4  -2   5     1081.31     1153.07     87.09 o 
  -3  -2   5     1676.54     1656.75     95.19 o 
  -2  -2   5      646.41      611.31     64.36 o 
  -1  -2   5       21.24       39.55     26.30 o 
   0  -2   5     1109.93      940.32     55.96 o 
   1  -2   5      966.29     1000.83     64.03 o 
   2  -2   5     1186.73     1196.89     56.50 o 
   3  -2   5     4612.16     5298.00    225.53 o 
   5  -2   5      242.21      203.79     51.47 o 
   6  -2   5       74.06       50.90     32.31 o 
   7  -2   5      283.83      185.43     40.41 o 
   8  -2   5     1210.39     1359.19     73.60 o 
   9  -2   5      765.94      836.62     55.68 o 
  10  -2   5      134.11      131.64     29.20 o 
  11  -2   5       66.67       38.01     24.42 o 
  12  -2   5      546.19      599.28     54.51 o 
  13  -2   5        6.17       44.78     40.17 o 
  14  -2   5        9.50       32.44     86.50 o 
 -10  -1   5        2.10      -63.75     93.58 o 
  -9  -1   5      360.35      264.78    117.10 o 
  -8  -1   5      100.40      234.53    119.69 o 
  -7  -1   5       27.76       63.01     67.48 o 
  -6  -1   5       22.58      -13.69     32.09 o 
  -5  -1   5      697.72      706.32     75.74 o 
  -4  -1   5       18.99       12.21     34.12 o 
  -3  -1   5        2.35       33.85     30.67 o 
  -2  -1   5     3118.75     3453.99    263.29 o 
  -1  -1   5     1562.23     1552.87     81.48 o 
   0  -1   5      860.19      919.76     58.07 o 
   1  -1   5       28.14       18.61     24.05 o 
   2  -1   5     3006.94     3038.73    166.32 o 
   3  -1   5      903.26      975.80     39.82 o 
   4  -1   5     1909.90     1740.55    141.34 o 
   5  -1   5     3073.70     2711.81    156.52 o 
   6  -1   5     3806.10     2963.85    141.32 o 
   7  -1   5      436.96      475.43     29.56 o 
   8  -1   5        3.83        0.66     12.22 o 
   9  -1   5        3.86       -3.20     14.75 o 
  10  -1   5     1374.64     1477.47     64.76 o 
  11  -1   5       55.77       11.29     25.74 o 
  12  -1   5       71.30       84.46     47.09 o 
  13  -1   5       23.36      -30.89     30.89 o 
  14  -1   5      794.83     1034.45    128.33 o 
 -10   0   5       37.39       87.25     96.19 o 
  -9   0   5      134.99       39.90     93.22 o 
  -8   0   5       18.77       31.91     22.01 o 
  -7   0   5      661.20      561.15     84.20 o 
  -6   0   5       57.88       85.11     44.67 o 
  -5   0   5       50.49      112.56     56.26 o 
  -4   0   5      648.75      660.40     63.05 o 
  -3   0   5     2133.92     2113.18    111.82 o 
  -2   0   5        1.19        7.09     39.52 o 
  -1   0   5       68.23       84.57     23.18 o 
   0   0   5     4136.09     4261.46    164.72 o 
   1   0   5     5241.08     5429.51    197.13 o 
   2   0   5     1004.38     1127.23    111.17 o 
   3   0   5       40.44       83.26     15.44 o 
   4   0   5      663.72      590.25     28.89 o 
   5   0   5     1544.38     1449.22     68.88 o 
   6   0   5      168.25      193.28     22.75 o 
   7   0   5      491.30      568.87     37.14 o 
   8   0   5     3198.03     3374.90    165.11 o 
   9   0   5        0.35        2.39     21.39 o 
  10   0   5      182.75      166.78     21.65 o 
  11   0   5       74.57       75.89     25.30 o 
  12   0   5      945.36     1098.63    108.40 o 
  13   0   5       56.98       44.98     39.23 o 
  14   0   5       72.62        5.22     61.89 o 
  15   0   5       48.05      -41.39    108.13 o 
 -10   1   5       44.72       40.64     90.23 o 
  -9   1   5      344.41      237.56    137.24 o 
  -8   1   5       68.71       78.67     78.67 o 
  -7   1   5      350.97      229.51     78.88 o 
  -6   1   5      136.68      127.35     14.53 o 
  -5   1   5     1817.18     1926.17    188.99 o 
  -4   1   5       71.42       98.83     34.53 o 
  -3   1   5       21.93       30.12     31.45 o 
  -2   1   5      838.16      766.20    107.79 o 
  -1   1   5     8699.06     8327.05    647.35 o 
   0   1   5      428.53      414.81     33.79 o 
   1   1   5      235.65      204.47     16.88 o 
   2   1   5     3675.18     3420.38    138.31 o 
   3   1   5     4769.32     4338.99    235.91 o 
   4   1   5      409.35      384.11     19.54 o 
   5   1   5     2110.11     1964.13     60.74 o 
   6   1   5     1859.55     1830.60     80.34 o 
   7   1   5     1902.01     1916.22     83.95 o 
   8   1   5      293.39      290.18     23.99 o 
   9   1   5       68.64       70.82     20.16 o 
  10   1   5     1628.73     1908.51    100.64 o 
  11   1   5      163.91      150.92     29.95 o 
  12   1   5       20.98       16.72     36.86 o 
  13   1   5      272.37      264.66     68.76 o 
  14   1   5      401.64      405.39    110.02 o 
  15   1   5        0.12        0.00    115.21 o 
 -11   2   5      119.71      138.33    105.89 o 
 -10   2   5        0.25     -102.53    102.53 o 
  -9   2   5        3.07       65.99    112.97 o 
  -8   2   5       64.15       61.89     76.06 o 
  -7   2   5      268.49      272.65     86.89 o 
  -6   2   5      199.70      150.45     54.29 o 
  -5   2   5      341.77      330.39     51.30 o 
  -4   2   5      420.12      524.00     61.38 o 
  -3   2   5     3972.81     3814.55    182.99 o 
  -2   2   5      774.76      887.78     70.59 o 
  -1   2   5     1496.62     1437.96    105.25 o 
   0   2   5      388.05      439.98     45.40 o 
   1   2   5     3374.76     3236.45    140.61 o 
   2   2   5      373.02      401.21     21.97 o 
   3   2   5     1240.32     1104.39     41.11 o 
   4   2   5     2002.76     1893.56     57.42 o 
   5   2   5     2682.09     2760.96     83.50 o 
   6   2   5        2.35       -3.20     10.96 o 
   7   2   5     3001.82     2882.14     78.01 o 
   8   2   5     1372.36     1416.84     55.56 o 
   9   2   5     1378.77     1321.66     61.33 o 
  10   2   5       27.60       25.59     19.97 o 
  11   2   5       87.00       96.65     25.23 o 
  12   2   5       87.33       64.63     29.84 o 
  13   2   5      136.19      148.02     42.22 o 
  14   2   5       65.01        4.85     63.38 o 
  15   2   5      118.43      165.92    112.23 o 
 -11   3   5      115.58      234.16    176.74 o 
 -10   3   5       58.94      149.51    101.42 o 
  -9   3   5      382.87      345.72    131.65 o 
  -8   3   5       23.90      107.75     63.76 o 
  -7   3   5      246.04      248.97     55.74 o 
  -6   3   5      413.91      386.09    141.36 o 
  -5   3   5     1221.92     1247.77     97.87 o 
  -4   3   5      454.57      477.68     60.23 o 
  -3   3   5     1276.24     1337.99    121.36 o 
  -2   3   5      640.95      700.58     43.03 o 
  -1   3   5     1804.47     1805.47    140.20 o 
   0   3   5      433.22      425.24     34.52 o 
   1   3   5     4886.35     4748.17    125.01 o 
   2   3   5      178.13      221.69     26.49 o 
   3   3   5     3670.60     3430.91     92.90 o 
   4   3   5      361.81      355.65     27.90 o 
   5   3   5     2963.63     2914.20     93.58 o 
   6   3   5      627.63      609.90     47.02 o 
   7   3   5     1631.19     1652.82     71.94 o 
   8   3   5       12.79       16.15     18.18 o 
   9   3   5     1240.40     1266.69     73.22 o 
  10   3   5        7.69       -8.43     23.72 o 
  11   3   5     1253.64     1240.93    129.65 o 
  12   3   5      297.39      225.66     39.52 o 
  13   3   5      344.35      322.61     52.15 o 
  14   3   5       64.70       85.76     66.74 o 
  15   3   5       11.09       57.79     81.65 o 
 -10   4   5       21.59      -99.92     99.92 o 
  -9   4   5        6.02      145.78    125.65 o 
  -8   4   5      107.28       60.40     70.47 o 
  -7   4   5       71.73       20.58     63.57 o 
  -6   4   5      357.22      368.57     65.23 o 
  -5   4   5      360.65      335.77    116.74 o 
  -4   4   5      215.95      284.27     69.55 o 
  -3   4   5     2436.51     2795.77    160.60 o 
  -2   4   5       14.73       49.39     36.91 o 
  -1   4   5      197.42      201.63     34.13 o 
   0   4   5     1552.59     1564.40     68.93 o 
   1   4   5      911.65      819.70     42.07 o 
   2   4   5      584.95      634.15     35.03 o 
   3   4   5     3469.31     3307.15    102.87 o 
   4   4   5        4.06        5.58     15.88 o 
   5   4   5     2733.78     2708.00    171.48 o 
   6   4   5      616.82      642.40     35.60 o 
   7   4   5     3260.80     3369.45    195.59 o 
   8   4   5     1160.80     1250.44     74.84 o 
   9   4   5      123.78      111.44     26.79 o 
  10   4   5       89.86       79.22     27.98 o 
  11   4   5     1225.20     1488.71    112.45 o 
  12   4   5      130.37       32.27     36.26 o 
  13   4   5       55.04       50.42     40.50 o 
  14   4   5        6.81      -37.66     70.84 o 
  15   4   5      207.94      242.75    114.10 o 
 -10   5   5      198.23       30.95    108.14 o 
  -9   5   5       17.14       41.39     87.62 o 
  -8   5   5        1.40       61.89     82.77 o 
  -7   5   5       16.79      -10.02     47.62 o 
  -6   5   5     1378.08     1540.12    195.23 o 
  -5   5   5      141.77      113.63     46.40 o 
  -4   5   5      674.78      601.55     72.57 o 
  -3   5   5      215.29      185.76     14.45 o 
  -2   5   5     1467.64     1436.78     87.21 o 
  -1   5   5      564.17      564.60     34.08 o 
   0   5   5       38.98       24.64     16.83 o 
   1   5   5      139.30      102.12     29.65 o 
   2   5   5     3634.31     3651.92    147.04 o 
   3   5   5     1697.92     1694.46     89.21 o 
   4   5   5      182.95      237.79     39.53 o 
   5   5   5      839.25      888.86     65.52 o 
   6   5   5     2175.43     2048.97    107.50 o 
   7   5   5       48.85       44.74     19.13 o 
   8   5   5        5.28        1.75     19.83 o 
   9   5   5     1347.08     1431.50     95.97 o 
  10   5   5     1340.38     1450.84    117.69 o 
  11   5   5      197.42      184.11     77.06 o 
  12   5   5      133.66       97.17     42.04 o 
  13   5   5      809.66      735.70    276.25 o 
  14   5   5       36.06      107.75    126.77 o 
 -10   6   5       42.27      -36.91    121.18 o 
  -9   6   5      101.73       -5.22     94.71 o 
  -8   6   5      929.55     1030.87    178.71 o 
  -7   6   5        6.39      -34.78    113.16 o 
  -6   6   5      533.78      622.66    179.79 o 
  -5   6   5       13.06       -5.12     31.98 o 
  -4   6   5     2322.29     2619.83    139.92 o 
  -3   6   5      370.86      415.99     30.18 o 
  -2   6   5       96.72      144.40     56.68 o 
  -1   6   5      942.61      984.60     61.82 o 
   0   6   5     8096.62     8190.15    269.61 o 
   1   6   5      175.09      167.03     31.78 o 
   2   6   5      482.76      442.53     40.36 o 
   3   6   5      851.33      781.31     54.87 o 
   4   6   5     3629.09     3639.84    170.01 o 
   5   6   5      448.01      438.60     31.64 o 
   6   6   5       17.83       20.64     19.56 o 
   7   6   5      154.81      118.89     28.04 o 
   8   6   5      894.63      836.74     89.41 o 
   9   6   5      107.33      107.34     32.16 o 
  10   6   5       29.81       56.17     33.96 o 
  11   6   5      242.95      246.88     55.62 o 
  12   6   5      245.31      256.42     86.37 o 
  13   6   5      288.89      335.25    101.06 o 
  14   6   5       13.62      -65.62     79.41 o 
 -10   7   5      153.06      214.40    166.30 o 
  -9   7   5       68.63       74.94    133.48 o 
  -8   7   5       20.48       47.72    121.92 o 
  -7   7   5        6.49       83.49    103.28 o 
  -6   7   5        5.98        2.91     44.70 o 
  -5   7   5       52.43       66.19     48.43 o 
  -4   7   5       45.18       10.07     57.42 o 
  -3   7   5        0.57      -16.41     32.64 o 
  -2   7   5     1321.77     1351.45     84.63 o 
  -1   7   5     1231.43     1279.94     82.48 o 
   0   7   5      391.16      432.56     41.66 o 
   1   7   5      152.46      172.40     35.28 o 
   2   7   5    11439.56    11538.39    418.60 o 
   3   7   5        0.06       19.68     28.97 o 
   4   7   5      125.44      111.73     29.09 o 
   5   7   5       89.71       82.61     25.27 o 
   6   7   5     3429.18     3444.73    151.45 o 
   7   7   5        0.64      -10.97     19.41 o 
   8   7   5      106.08      153.93     43.07 o 
   9   7   5       39.49       45.91     43.50 o 
  10   7   5      883.86      977.35     82.17 o 
  11   7   5        7.34       16.94     45.03 o 
  12   7   5       70.47      116.70     85.38 o 
  13   7   5       87.26       13.80    105.52 o 
  14   7   5       41.50      164.05    107.75 o 
 -10   8   5       18.07       21.62    113.34 o 
  -9   8   5      169.47      209.19    128.64 o 
  -8   8   5       28.66      -31.69     95.45 o 
  -7   8   5      393.91      261.81     99.58 o 
  -6   8   5       51.62       77.60     44.70 o 
  -5   8   5      614.07      500.74     85.59 o 
  -4   8   5       40.68       79.89     49.23 o 
  -3   8   5       45.67       84.00     40.73 o 
  -2   8   5      439.29      493.39     56.51 o 
  -1   8   5      848.74      834.01     69.37 o 
   0   8   5     4463.63     4588.61    210.40 o 
   1   8   5      874.85      935.20     70.90 o 
   2   8   5      749.60      718.88     98.89 o 
   3   8   5       53.06       70.10     33.93 o 
   4   8   5     1655.45     1669.24    105.45 o 
   5   8   5      270.16      235.62     22.68 o 
   6   8   5        2.89        5.00     14.54 o 
   7   8   5      107.98       71.73     43.50 o 
   8   8   5      506.54      647.78     72.39 o 
   9   8   5       34.82        3.03     78.67 o 
  10   8   5      433.49      537.25     89.14 o 
  11   8   5        9.86       43.99     57.04 o 
  12   8   5      507.97      476.66    135.02 o 
  -9   9   5        1.71      -96.19     96.19 o 
  -8   9   5        1.69      -79.04     79.04 o 
  -7   9   5      721.97     1009.81    207.41 o 
  -6   9   5       80.95       75.65     33.47 o 
  -5   9   5      172.07      145.48     47.37 o 
  -4   9   5      113.17      117.38     45.94 o 
  -3   9   5      805.93      805.92    127.60 o 
  -2   9   5      186.57      157.93     45.22 o 
  -1   9   5      128.72      164.07     41.37 o 
   0   9   5       76.83       61.62     37.18 o 
   1   9   5     1918.54     1846.68     97.26 o 
   2   9   5     1330.37     1298.47     86.01 o 
   3   9   5      767.63      919.62     73.69 o 
   4   9   5      246.61      247.30     64.33 o 
   5   9   5     1505.48     1808.16    124.34 o 
   6   9   5        3.71        7.80     50.03 o 
   7   9   5        1.76       25.22     38.75 o 
   8   9   5      333.34      299.36     62.75 o 
   9   9   5      455.33      395.00     76.24 o 
  10   9   5       55.33       43.25     64.88 o 
  11   9   5        0.04       -8.95     74.94 o 
  12   9   5      136.87      -27.22     81.29 o 
  13   9   5       69.45       50.71    110.74 o 
  -9  10   5      348.43      512.39    168.93 o 
  -8  10   5       20.62      -57.04     93.58 o 
  -7  10   5      204.45       76.44     96.58 o 
  -6  10   5        0.05       44.74     69.72 o 
  -5  10   5     1522.75     1624.75    262.59 o 
  -4  10   5       33.12       37.76     43.77 o 
  -3  10   5       12.91       62.02     51.99 o 
  -2  10   5        0.02        6.09     31.33 o 
  -1  10   5      791.10      795.07     75.54 o 
   0  10   5       24.03       41.45     41.56 o 
   1  10   5      196.88      186.94     41.26 o 
   2  10   5       26.80       15.85     42.05 o 
   3  10   5      385.50      401.57     67.05 o 
   4  10   5       93.34       38.76     35.12 o 
   5  10   5       89.01       90.06     44.43 o 
   6  10   5      138.66      143.65     52.47 o 
   7  10   5     1673.70     1667.34    127.15 o 
   8  10   5        5.26      -44.35     92.84 o 
   9  10   5        8.63       17.15     64.50 o 
  10  10   5      179.44      305.02     78.68 o 
  11  10   5      295.52      195.03     97.70 o 
  12  10   5       21.69       67.86     95.07 o 
  -8  11   5       20.03       71.21    107.01 o 
  -7  11   5      675.92      524.08    159.65 o 
  -6  11   5       10.19      -97.68     97.68 o 
  -5  11   5       35.13       90.49     97.87 o 
  -4  11   5        5.69       14.00     40.90 o 
  -3  11   5     1760.40     1606.70    187.17 o 
  -2  11   5        6.48       -1.58     26.92 o 
  -1  11   5      192.57      152.74     32.80 o 
   0  11   5      215.12      147.31     66.01 o 
   1  11   5     2227.65     2152.20    111.20 o 
   2  11   5      625.47      461.15     71.12 o 
   3  11   5       42.26       20.77     31.17 o 
   4  11   5       36.29       35.65     46.04 o 
   5  11   5     1319.98     1503.95    127.01 o 
   6  11   5       52.87       70.91     85.76 o 
   7  11   5       60.95       34.68     52.20 o 
   8  11   5      161.53      155.86     82.41 o 
   9  11   5      837.56      987.51    165.64 o 
  10  11   5        0.37     -109.99    109.99 o 
  11  11   5       22.37      -35.79     80.53 o 
  -7  12   5       10.78       14.54     87.99 o 
  -6  12   5       60.13      -43.25     81.65 o 
  -4  12   5        2.57       18.74     46.64 o 
  -3  12   5       55.11       18.16     46.43 o 
  -2  12   5      145.89      128.15     40.38 o 
  -1  12   5      390.24      366.47     50.83 o 
   0  12   5       45.29        2.45     44.68 o 
   1  12   5       25.32       34.72     34.90 o 
   2  12   5       41.20       49.49     19.06 o 
   3  12   5      604.91      598.98     88.25 o 
   4  12   5        4.51      -40.03     40.55 o 
   5  12   5      242.62      223.37     93.97 o 
   6  12   5       12.72      110.73     75.31 o 
   7  12   5      594.52      649.77    132.04 o 
   8  12   5       72.68       65.62     78.67 o 
   9  12   5        4.64      -79.04     79.04 o 
  10  12   5       41.80      -93.21     93.21 o 
  -6  13   5      160.92      208.06    142.07 o 
  -5  13   5       35.32      134.97     83.89 o 
  -4  13   5      169.41      179.73     92.10 o 
  -3  13   5      331.38      213.51    118.59 o 
  -2  13   5       67.36      -54.70     56.89 o 
  -1  13   5        0.38      -26.09     43.68 o 
   0  13   5      693.83      502.43     77.78 o 
   1  13   5      320.43      400.31     54.46 o 
   2  13   5      331.59      174.90     87.27 o 
   3  13   5      217.58      220.01     96.21 o 
   4  13   5      311.03      254.71    113.74 o 
   5  13   5      874.82      829.73    130.95 o 
   6  13   5       73.83      102.91     71.59 o 
   7  13   5        1.34        0.00     80.16 o 
   8  13   5        5.48        4.47    133.10 o 
   9  13   5      344.35      192.05    124.93 o 
  -5  14   5       41.02        4.47     92.84 o 
  -4  14   5      234.22       59.66    129.02 o 
  -3  14   5       19.60       96.19     82.40 o 
  -2  14   5       67.44       32.07    114.84 o 
  -1  14   5        6.43      -23.12     68.97 o 
   0  14   5      394.95      314.39     96.97 o 
   1  14   5       63.46      -60.03     69.35 o 
   2  14   5      230.79      115.60     88.00 o 
   3  14   5       77.90      138.33    110.74 o 
   4  14   5      146.93      160.34    114.47 o 
   5  14   5       71.46       82.03     90.98 o 
   6  14   5      183.74      203.59     99.56 o 
   7  14   5       84.20      212.16    117.45 o 
   8  14   5       14.56       -8.95     94.70 o 
  -3  15   5        3.82      147.27     96.56 o 
  -2  15   5       54.30       46.23    133.85 o 
  -1  15   5      103.17      143.55     92.47 o 
   0  15   5      206.00      287.87    120.82 o 
   1  15   5        8.03       -4.47     93.21 o 
   2  15   5      253.95      311.75    121.19 o 
   3  15   5       52.46       74.20     92.84 o 
   4  15   5      567.70      643.02    157.40 o 
   5  15   5       24.69      133.48    105.89 o 
   6  15   5       18.63        9.32    101.04 o 
   1  16   5       19.01      233.77    149.51 o 
   2  16   5       22.45       -4.85     93.58 o 
   3 -11   6       18.35      -50.33    137.95 o 
   4 -11   6       20.73      142.43    117.82 o 
   5 -11   6        1.09     -109.99    109.99 o 
  -1 -10   6      194.19     -129.76    129.76 o 
   0 -10   6      110.55      142.01     83.89 o 
   1 -10   6       12.52       62.75     61.70 o 
   2 -10   6      454.59      318.62     73.06 o 
   3 -10   6       10.15       -8.39     58.75 o 
   4 -10   6       11.92       36.17    127.14 o 
   5 -10   6        6.86      -23.86     83.89 o 
   6 -10   6       71.02       53.32    142.06 o 
   7 -10   6       74.77      128.63    111.11 o 
   8 -10   6       31.35       46.23    155.48 o 
  -3  -9   6      281.78       19.39    131.64 o 
  -2  -9   6        4.66      -65.62    120.80 o 
  -1  -9   6       99.69       94.27     52.79 o 
   0  -9   6      441.03      275.14     62.31 o 
   1  -9   6      272.85      224.32     51.80 o 
   2  -9   6        2.79      -32.61     32.61 o 
   3  -9   6       83.98      124.42     43.75 o 
   4  -9   6      829.92      943.12     79.14 o 
   5  -9   6        3.30        7.27     33.94 o 
   6  -9   6        2.43     -122.66    122.66 o 
   7  -9   6       65.01      -17.52    104.40 o 
   8  -9   6      315.13      309.89    143.57 o 
   9  -9   6       76.79       37.40     79.43 o 
  10  -9   6       17.30       36.53     76.47 o 
  -4  -8   6       36.33       70.09     98.43 o 
  -3  -8   6       95.57       29.08     92.10 o 
  -2  -8   6      259.82      130.14     95.09 o 
  -1  -8   6      258.36      270.00     68.62 o 
   0  -8   6       20.67      -17.97     32.44 o 
   1  -8   6      126.86      113.63     33.92 o 
   2  -8   6        8.14       -4.30     36.80 o 
   3  -8   6      106.73      119.14     29.10 o 
   4  -8   6       82.44       79.39     29.66 o 
   5  -8   6       11.35      -17.83     24.29 o 
   6  -8   6      143.61      145.78     23.63 o 
   7  -8   6       35.80      -80.16     80.16 o 
   8  -8   6       23.51       -5.59    120.06 o 
   9  -8   6      180.31      356.85    141.70 o 
  10  -8   6      261.10      160.50     93.30 o 
  11  -8   6        9.71      -44.30     80.07 o 
  -6  -7   6       22.82      171.51    124.53 o 
  -5  -7   6      125.92      -67.12     85.39 o 
  -3  -7   6      440.11      361.02     96.60 o 
  -2  -7   6       78.40       25.24     51.64 o 
  -1  -7   6      124.75      119.22     86.32 o 
   0  -7   6        2.28       44.90     37.73 o 
   1  -7   6       22.86       -1.04     60.03 o 
   2  -7   6      149.67       56.44     25.91 o 
   3  -7   6     1260.83     1451.07    178.15 o 
   4  -7   6      131.99      160.12     30.39 o 
   5  -7   6       39.11       41.87     31.75 o 
   6  -7   6        6.59       21.15     30.91 o 
   7  -7   6      112.28      221.11     85.01 o 
   8  -7   6      132.81      123.03     64.89 o 
   9  -7   6       85.29       87.13     61.50 o 
  10  -7   6       73.49       54.52    126.96 o 
  11  -7   6       44.92       57.91     71.37 o 
  12  -7   6       67.42      -57.42     81.28 o 
  -6  -6   6      100.89      -17.15     90.23 o 
  -5  -6   6      162.27       40.27     80.54 o 
  -4  -6   6       40.40       55.55     74.20 o 
  -3  -6   6      226.83      178.11     65.08 o 
  -2  -6   6       38.79       68.29     51.43 o 
  -1  -6   6      309.44      299.33     53.26 o 
   0  -6   6      144.42      201.32     54.57 o 
   1  -6   6       39.84       38.42     30.46 o 
   2  -6   6     1818.12     1986.49    119.71 o 
   3  -6   6       33.62       21.11     16.64 o 
   4  -6   6        1.20        1.06     16.64 o 
   5  -6   6      785.48      877.59     69.81 o 
   6  -6   6      156.42      237.16    110.37 o 
   7  -6   6        2.50      -67.48     67.48 o 
   8  -6   6       51.52       68.09     51.66 o 
   9  -6   6       23.79       50.28     53.36 o 
  10  -6   6        1.87      -42.91     73.10 o 
  11  -6   6       69.79      -25.60     59.66 o 
  12  -6   6        2.24      -33.34     79.57 o 
  13  -6   6        8.11      -73.08     87.62 o 
  -7  -5   6       61.27      269.20    140.94 o 
  -6  -5   6       28.82      -55.93    111.85 o 
  -5  -5   6      217.40      205.09     93.60 o 
  -4  -5   6      742.25      618.85    139.52 o 
  -3  -5   6      388.84      401.07     88.39 o 
  -2  -5   6        0.98       34.55     47.24 o 
  -1  -5   6     1062.78     1066.55    232.49 o 
   0  -5   6        2.40      -23.33     30.39 o 
   1  -5   6      267.37      316.87     49.23 o 
   2  -5   6      295.15      283.84     45.69 o 
   3  -5   6     2263.67     2504.41    126.83 o 
   4  -5   6      564.45      573.40     37.64 o 
   5  -5   6      484.29      520.28     27.26 o 
   6  -5   6        0.96      -32.44     48.84 o 
   7  -5   6      270.51      159.59     57.25 o 
   8  -5   6       15.68       30.62     45.51 o 
   9  -5   6       96.24      112.02     63.65 o 
  10  -5   6      186.19      151.42     59.10 o 
  11  -5   6      144.07       94.87     89.30 o 
  12  -5   6      245.93      101.08     65.65 o 
  13  -5   6       12.96      123.41    118.56 o 
  -8  -4   6      131.60      120.81    145.05 o 
  -7  -4   6        6.30       70.84    121.17 o 
  -6  -4   6      422.58      332.67    121.21 o 
  -5  -4   6      407.06      600.83    133.89 o 
  -4  -4   6      149.11       79.74     51.39 o 
  -3  -4   6      464.08      526.43     62.10 o 
  -2  -4   6     1248.70     1367.13    100.92 o 
  -1  -4   6        8.50       11.46     28.27 o 
   0  -4   6      411.42      377.54     47.79 o 
   1  -4   6        1.05       19.49     24.54 o 
   2  -4   6      852.22     1050.03     61.84 o 
   3  -4   6      163.41      143.47     23.20 o 
   4  -4   6      411.18      453.07     35.23 o 
   5  -4   6     1602.88     1515.05    128.09 o 
   6  -4   6      474.74      323.40     79.45 o 
   7  -4   6       60.19       64.68     41.38 o 
   8  -4   6        7.32       44.34     41.75 o 
   9  -4   6      265.91      186.15     56.53 o 
  10  -4   6      212.03      120.45     99.00 o 
  11  -4   6       56.90       46.42     63.01 o 
  12  -4   6        5.38       -8.56     55.74 o 
  13  -4   6      435.42      296.49     90.63 o 
  14  -4   6      301.44      246.49    110.75 o 
  -8  -3   6      669.71      948.93    201.05 o 
  -7  -3   6      114.22       80.17    105.52 o 
  -6  -3   6       11.82       91.35     78.30 o 
  -5  -3   6        7.62       35.19     44.59 o 
  -4  -3   6     2005.45     2160.73    143.75 o 
  -3  -3   6      726.72      740.94    200.34 o 
  -2  -3   6      194.22      165.51     41.22 o 
  -1  -3   6     1319.28     1314.87    134.40 o 
   0  -3   6     1649.74     1639.78     95.13 o 
   1  -3   6       63.63       49.98     21.65 o 
   2  -3   6        4.38      -14.82     14.82 o 
   3  -3   6      706.72      647.35     36.42 o 
   4  -3   6     3551.88     4205.21    140.53 o 
   5  -3   6      352.80      237.59     69.37 o 
   6  -3   6     1064.40      958.49     80.08 o 
   7  -3   6      308.27      248.72     55.76 o 
   8  -3   6      792.01      696.18     73.45 o 
   9  -3   6      107.65       20.59     77.93 o 
  10  -3   6       98.58      107.67     53.38 o 
  11  -3   6      307.16      319.01     34.40 o 
  12  -3   6      186.71      133.65     50.05 o 
  13  -3   6       91.06      105.39     68.43 o 
  14  -3   6       19.65      -65.62     76.06 o 
  -9  -2   6       51.91       85.01    133.48 o 
  -8  -2   6       15.42       16.78    116.70 o 
  -7  -2   6       37.44       89.86     77.18 o 
  -6  -2   6     1073.98      992.98    107.35 o 
  -5  -2   6       23.67       79.12     48.14 o 
  -4  -2   6      136.15       33.76     44.70 o 
  -3  -2   6       36.53      -22.01     41.39 o 
  -2  -2   6      417.27      397.54     90.45 o 
  -1  -2   6        7.88        0.09     26.06 o 
   0  -2   6        4.36        7.66     20.78 o 
   1  -2   6        0.77       -2.93     18.27 o 
   2  -2   6     2100.38     1910.92     85.78 o 
   3  -2   6      140.48      123.32     16.96 o 
   4  -2   6      459.31      495.27     47.56 o 
   5  -2   6       22.02       38.78     41.13 o 
   6  -2   6     2495.09     2117.58    123.56 o 
   7  -2   6      121.84       81.65     39.42 o 
   8  -2   6      358.78      332.95     88.02 o 
   9  -2   6       25.64       -3.47     60.96 o 
  10  -2   6      638.43      676.05     38.12 o 
  11  -2   6        3.73       17.74     23.19 o 
  12  -2   6      285.66      303.09     33.90 o 
  13  -2   6      109.65      107.81     65.49 o 
  -9  -1   6      165.23      195.76    129.02 o 
  -8  -1   6      122.87       98.06     89.49 o 
  -7  -1   6       80.02      -43.62     69.72 o 
  -6  -1   6       76.32       72.83     58.23 o 
  -5  -1   6       99.71      126.70     51.59 o 
  -4  -1   6      360.39      375.55     58.90 o 
  -3  -1   6      120.37       88.53     38.80 o 
  -2  -1   6      202.60      258.72     35.58 o 
  -1  -1   6      269.92      197.52     28.65 o 
   0  -1   6      464.53      395.21     35.95 o 
   1  -1   6      283.99      255.99     46.62 o 
   2  -1   6       34.30       27.54     16.17 o 
   3  -1   6      977.05      938.22     59.85 o 
   4  -1   6     6266.48     6087.50    407.87 o 
   5  -1   6       46.61       63.01     43.62 o 
   6  -1   6       47.12        1.46     35.82 o 
   7  -1   6      752.30      575.12     64.47 o 
   8  -1   6     3099.34     2929.49    153.20 o 
   9  -1   6        0.52       25.60     10.98 o 
  10  -1   6      291.67      274.76     26.40 o 
  11  -1   6      107.38       86.39     25.81 o 
  12  -1   6      812.85      984.97     65.38 o 
  13  -1   6        3.10       58.09     39.91 o 
  14  -1   6       13.52       53.69     80.53 o 
  -9   0   6      205.91       85.76    107.39 o 
  -8   0   6       19.43      126.77     83.14 o 
  -7   0   6      398.52      347.22    107.04 o 
  -6   0   6      504.83      383.86     78.51 o 
  -5   0   6      232.13      158.69     73.84 o 
  -4   0   6       12.34      105.99     47.93 o 
  -3   0   6      706.22      533.06    114.17 o 
  -2   0   6     1954.70     1965.81    101.91 o 
  -1   0   6      253.29      203.44     37.70 o 
   0   0   6        6.91      -32.79     38.22 o 
   1   0   6     3056.42     2932.24    258.16 o 
   2   0   6     1153.82     1103.22     98.22 o 
   3   0   6       11.43       17.02     10.60 o 
   4   0   6       45.08       56.74      9.43 o 
   5   0   6     3812.87     3947.55    368.29 o 
   6   0   6     1313.04     1406.18     97.71 o 
   7   0   6      653.34      752.31     85.77 o 
   8   0   6      651.41      710.70     73.29 o 
   9   0   6      858.53      963.23     54.16 o 
  10   0   6     1631.84     1892.02    142.04 o 
  11   0   6       22.38       16.39     19.55 o 
  12   0   6      485.56      584.45     54.61 o 
  13   0   6        8.87       54.80     83.33 o 
  14   0   6       34.51       42.13     57.79 o 
 -10   1   6       25.24      -17.52    109.24 o 
  -9   1   6      110.73      332.97    151.01 o 
  -8   1   6      307.13      302.06     94.72 o 
  -7   1   6      477.38      411.39    127.93 o 
  -6   1   6       58.67       50.63     28.84 o 
  -5   1   6      582.07      554.27     99.10 o 
  -4   1   6       45.48       13.76     19.02 o 
  -3   1   6      492.63      406.87     61.48 o 
  -2   1   6      760.09      684.14     53.54 o 
  -1   1   6     5338.46     5416.92    451.24 o 
   0   1   6      971.57     1006.26    187.28 o 
   1   1   6       23.96       22.61     12.99 o 
   2   1   6     1310.06     1421.25     70.37 o 
   3   1   6     1969.54     1695.34    182.24 o 
   4   1   6      720.50      718.79     29.12 o 
   5   1   6        9.08       13.80      9.34 o 
   6   1   6       59.52       38.35     13.23 o 
   7   1   6     3328.63     3190.59    184.78 o 
   8   1   6      330.82      359.26     24.37 o 
   9   1   6       17.89        4.23     18.37 o 
  10   1   6     1192.92     1251.83     92.23 o 
  11   1   6     1113.95     1387.79    113.93 o 
  12   1   6     1146.81     1244.65    126.71 o 
  13   1   6       21.29      -11.54     43.32 o 
  14   1   6       37.30      -20.13     60.77 o 
  15   1   6       81.02      -96.20     96.20 o 
 -10   2   6      436.23      390.10    140.60 o 
  -9   2   6      124.34       68.98     92.10 o 
  -8   2   6        6.06       18.64     69.72 o 
  -7   2   6     1008.25     1176.49    155.60 o 
  -6   2   6       55.53       87.04     84.45 o 
  -5   2   6      186.02      115.03     49.20 o 
  -4   2   6        0.63        0.70     12.29 o 
  -3   2   6     4211.50     4215.63    290.74 o 
  -2   2   6       49.40       48.64     18.37 o 
  -1   2   6     1651.64     1669.01    160.11 o 
   0   2   6      345.42      320.13     27.47 o 
   1   2   6     8316.30     8479.03    418.48 o 
   2   2   6      907.55      945.54     92.26 o 
   3   2   6      724.37      734.50     33.45 o 
   4   2   6      363.46      314.33     21.59 o 
   5   2   6     7896.25     7869.29    294.40 o 
   6   2   6      880.47      827.75     66.31 o 
   7   2   6       90.14       84.54     15.32 o 
   8   2   6       60.04       65.12     15.94 o 
   9   2   6     2227.82     2432.22    176.48 o 
  10   2   6      218.59      222.16     41.90 o 
  11   2   6        4.75      -25.51     25.51 o 
  12   2   6      471.95      449.77     64.75 o 
  13   2   6      293.06      241.10     72.72 o 
  14   2   6       63.31       34.30     78.30 o 
  15   2   6       30.10       88.74     98.43 o 
 -10   3   6        5.58      202.82    178.96 o 
  -9   3   6       93.65      128.64    104.77 o 
  -8   3   6      648.04      562.51    158.53 o 
  -7   3   6      117.80      241.99    106.64 o 
  -6   3   6       82.71       81.82     45.21 o 
  -5   3   6      333.60      339.63     67.12 o 
  -4   3   6      659.86      660.51     66.02 o 
  -3   3   6       24.96       -4.92     27.28 o 
  -2   3   6      330.74      292.54     44.22 o 
  -1   3   6     9241.72     9917.25    265.80 o 
   0   3   6      205.80      299.22     28.46 o 
   1   3   6      666.79      657.01     30.17 o 
   2   3   6      111.24       78.92     18.37 o 
   3   3   6     2482.00     2188.85     70.77 o 
   4   3   6      204.12      126.43     18.31 o 
   5   3   6       23.17       34.04     12.79 o 
   6   3   6      126.90      142.50     24.99 o 
   7   3   6     4711.11     4743.05    203.07 o 
   8   3   6       26.89       39.26     25.40 o 
   9   3   6      239.83      257.07     36.10 o 
  10   3   6        1.18       -0.55     25.54 o 
  11   3   6      762.21      803.71     62.87 o 
  12   3   6       57.22       46.09     28.58 o 
  13   3   6       25.28       76.99     47.21 o 
  14   3   6       21.91        9.69     57.04 o 
  15   3   6       24.04       19.39     67.48 o 
 -10   4   6      197.67      180.85    117.46 o 
  -9   4   6       20.30       59.28     88.74 o 
  -8   4   6        7.84       34.67     84.26 o 
  -7   4   6      366.07      333.41    129.41 o 
  -6   4   6      393.30      441.87     76.27 o 
  -5   4   6       82.96       43.47     40.16 o 
  -4   4   6     1371.67     1410.95     99.64 o 
  -3   4   6       83.62       70.47     41.44 o 
  -2   4   6     1696.32     1817.69     95.99 o 
  -1   4   6     1182.42     1316.80    134.97 o 
   0   4   6     6818.47     7000.98    344.00 o 
   1   4   6     1930.94     2014.18     93.86 o 
   2   4   6       21.12       14.24     19.05 o 
   3   4   6        9.63       16.80     19.27 o 
   4   4   6     4814.68     4756.19    160.46 o 
   5   4   6     3330.44     3267.46    116.69 o 
   6   4   6      638.52      617.42     36.95 o 
   7   4   6     1119.23     1191.73     64.23 o 
   8   4   6      126.99      146.20     24.65 o 
   9   4   6      881.18      948.40     71.91 o 
  10   4   6        5.86      -24.87     24.87 o 
  11   4   6       95.63       38.77     41.28 o 
  12   4   6        9.62      -32.13     39.08 o 
  13   4   6      135.35      131.09     68.06 o 
  14   4   6        0.29       27.96     56.30 o 
  15   4   6        9.34       28.71     99.92 o 
 -10   5   6       77.18      242.36    146.53 o 
  -9   5   6       50.41       50.71     96.57 o 
  -8   5   6      896.25     1033.81    183.56 o 
  -7   5   6       37.55      173.00     81.65 o 
  -6   5   6       20.87      -24.04    115.02 o 
  -5   5   6      168.85      239.51     63.80 o 
  -4   5   6        5.12        6.69     43.26 o 
  -3   5   6       23.54       10.07     51.05 o 
  -2   5   6     2579.89     2569.15    159.49 o 
  -1   5   6      885.96      871.03     51.58 o 
   0   5   6      824.44      828.63     46.95 o 
   1   5   6      257.32      270.51     26.87 o 
   2   5   6     2280.45     2243.65     83.92 o 
   3   5   6      216.89      191.65     36.03 o 
   4   5   6      876.89      876.05     62.75 o 
   5   5   6      135.62      160.94     31.24 o 
   6   5   6     6074.76     6029.23    486.14 o 
   7   5   6     1962.86     1870.68    104.04 o 
   8   5   6      166.11      170.69     26.66 o 
   9   5   6       46.68       79.68     33.17 o 
  10   5   6      209.48      138.48     29.41 o 
  11   5   6      290.59      267.48     37.96 o 
  12   5   6      499.07      589.70    162.73 o 
  13   5   6       23.01      -54.43     54.43 o 
  14   5   6       27.60      -60.40     60.40 o 
  15   5   6       10.44       80.16    132.36 o 
 -10   6   6        9.33       30.95    119.31 o 
  -9   6   6        3.26      -98.80     98.80 o 
  -8   6   6      240.45      306.90    109.26 o 
  -7   6   6       33.21      124.53     77.55 o 
  -6   6   6      113.42       83.34     62.58 o 
  -5   6   6       57.40       87.40     54.63 o 
  -4   6   6        4.02       -2.03     65.81 o 
  -3   6   6      626.76      626.13    107.96 o 
  -2   6   6       87.97       93.16     23.52 o 
  -1   6   6      156.63      145.69     25.97 o 
   0   6   6     4648.63     4597.41    168.78 o 
   1   6   6      208.53      215.84     26.41 o 
   2   6   6      480.43      484.71     43.20 o 
   3   6   6        2.78       -5.94     20.29 o 
   4   6   6     4423.78     4370.84    139.87 o 
   5   6   6      169.14      123.64     32.91 o 
   6   6   6      141.94      139.29     22.57 o 
   7   6   6      201.78      193.87     31.23 o 
   8   6   6     1218.51     1244.18     67.84 o 
   9   6   6        1.15       -0.27     20.44 o 
  10   6   6        2.85        2.12     24.31 o 
  11   6   6       35.95       39.84     34.17 o 
  12   6   6      445.50      558.95     85.78 o 
  13   6   6       11.34      130.49     94.70 o 
  14   6   6        0.72      -73.82     73.82 o 
  -9   7   6      430.05      365.11    137.62 o 
  -8   7   6        1.02      131.61    105.51 o 
  -7   7   6        2.71      130.87    130.87 o 
  -6   7   6     1441.54     1828.72    156.51 o 
  -5   7   6     1749.60     1913.57    119.41 o 
  -4   7   6      382.59      474.05     75.03 o 
  -3   7   6      278.88      276.35     31.48 o 
  -2   7   6     1885.87     1931.45     89.62 o 
  -1   7   6     1057.27     1162.67     77.45 o 
   0   7   6      553.17      566.33     58.85 o 
   1   7   6      462.20      457.12     48.27 o 
   2   7   6     5461.14     5586.70    262.56 o 
   3   7   6     1226.87     1293.82     79.87 o 
   4   7   6      581.35      498.07     82.08 o 
   5   7   6      880.37     1016.45     75.02 o 
   6   7   6     2183.28     2064.80    151.62 o 
   7   7   6       67.74       67.03     24.99 o 
   8   7   6      121.75       85.32     21.19 o 
   9   7   6       82.98       62.79     27.78 o 
  10   7   6      667.78      604.99     84.26 o 
  11   7   6       46.68       69.64     41.07 o 
  12   7   6        0.58       65.43     64.28 o 
  13   7   6       38.28       45.11     63.01 o 
  14   7   6      173.56      184.58    124.54 o 
  -9   8   6      108.61      149.52    170.77 o 
  -8   8   6      143.09       26.47    100.68 o 
  -7   8   6      670.57     1017.23    173.08 o 
  -6   8   6      225.62      113.73     88.00 o 
  -5   8   6        3.00      -20.35     81.65 o 
  -4   8   6     1403.01     1500.27     80.05 o 
  -3   8   6      236.75      281.88     56.15 o 
  -2   8   6      418.47      450.29     53.95 o 
  -1   8   6        0.88        7.59     36.96 o 
   0   8   6     2278.28     2193.18    195.10 o 
   1   8   6     2211.19     2168.66    122.58 o 
   2   8   6      187.95      258.63     44.17 o 
   3   8   6        5.27      -22.65     26.70 o 
   4   8   6     1541.96     1587.73     91.41 o 
   5   8   6      859.90      925.57     64.64 o 
   6   8   6       55.46       26.73     20.39 o 
   7   8   6      355.38      342.39     32.32 o 
   8   8   6      438.03      443.11     62.07 o 
   9   8   6      967.37      928.76    118.29 o 
  10   8   6        1.22      -15.81     33.83 o 
  11   8   6        3.38      -26.89     63.01 o 
  12   8   6      358.73      323.33    100.69 o 
  13   8   6        0.15      121.17     85.38 o 
  14   8   6       35.27       50.71    129.00 o 
  -9   9   6       34.63       64.13    112.23 o 
  -8   9   6        0.64       10.44    105.89 o 
  -7   9   6      225.53      224.11    130.14 o 
  -6   9   6       11.08       -5.22     66.74 o 
  -5   9   6     1041.77     1253.84     71.57 o 
  -4   9   6       16.30       38.44     50.95 o 
  -3   9   6       31.65       -7.90     39.07 o 
  -2   9   6       55.33       38.45     36.04 o 
  -1   9   6      270.32      254.43     51.64 o 
   0   9   6        0.58       41.30     62.26 o 
   1   9   6      636.27      707.16    195.12 o 
   2   9   6      769.05      710.79     69.79 o 
   3   9   6     4939.72     5174.31    232.20 o 
   4   9   6      340.63      352.08     52.77 o 
   5   9   6       40.77      119.77     76.62 o 
   6   9   6      344.88      263.18     39.70 o 
   7   9   6      567.56      524.01     66.32 o 
   8   9   6       62.17      -11.00     40.93 o 
   9   9   6      331.75      238.64     88.20 o 
  10   9   6      561.47      635.98     85.94 o 
  11   9   6      215.12       98.07    102.55 o 
  12   9   6        2.66       43.62     74.19 o 
  13   9   6        2.77      -17.90    125.27 o 
  -8  10   6        9.85     -109.99    162.56 o 
  -7  10   6      282.91      437.80    139.10 o 
  -6  10   6        8.64       75.69     90.97 o 
  -5  10   6      394.48      356.54    104.05 o 
  -4  10   6       61.94       67.35     47.51 o 
  -3  10   6      619.43      610.81    125.15 o 
  -2  10   6      233.77      115.71     54.10 o 
  -1  10   6      308.73      330.64    112.81 o 
   0  10   6      115.97       88.67     50.71 o 
   1  10   6       83.97       87.86     90.42 o 
   2  10   6      320.79      251.62     56.18 o 
   3  10   6     1049.39      997.42     85.78 o 
   4  10   6     1221.56     1306.20    100.07 o 
   5  10   6      899.67      963.55     90.04 o 
   6  10   6      192.59      153.90     56.07 o 
   7  10   6       30.75       90.46     47.94 o 
   8  10   6       39.09      -24.85     78.30 o 
   9  10   6       42.80       79.42     58.54 o 
  10  10   6       29.83       92.47     71.59 o 
  11  10   6      570.40      538.59    115.63 o 
  12  10   6      118.98      165.93    122.30 o 
  13  10   6        9.20      111.85    107.38 o 
  -7  11   6       24.04       45.49    126.77 o 
  -6  11   6      354.57      228.61    109.27 o 
  -5  11   6      425.30      301.72    107.04 o 
  -4  11   6       22.69       76.24     58.06 o 
  -3  11   6      350.19      345.59     53.77 o 
  -2  11   6        2.21      -28.97     28.97 o 
  -1  11   6      198.02      146.95     47.73 o 
   0  11   6      744.31      640.76     69.75 o 
   1  11   6       84.02       76.41     47.17 o 
   2  11   6      450.71      422.10     59.14 o 
   3  11   6      372.30      409.80     67.55 o 
   4  11   6     1132.75     1071.11     80.84 o 
   5  11   6      158.08      157.48     77.19 o 
   6  11   6       30.62      -27.19     42.05 o 
   7  11   6      570.62      495.93    171.02 o 
   8  11   6       27.01       88.36     88.36 o 
   9  11   6      358.23      487.05    113.37 o 
  10  11   6       46.00      -50.71     71.96 o 
  11  11   6       81.88       90.23     81.66 o 
  12  11   6       14.35       22.00     87.62 o 
  -7  12   6      195.53      259.53    119.70 o 
  -6  12   6       18.82      -97.68    127.14 o 
  -5  12   6       41.55      -81.65     81.65 o 
  -4  12   6      498.67      510.33    161.68 o 
  -3  12   6      369.69      310.22     69.00 o 
  -2  12   6        2.39      -48.88     50.98 o 
  -1  12   6       23.33       16.67     60.49 o 
   0  12   6      352.55      282.90     47.00 o 
   1  12   6      173.28      201.18     56.56 o 
   2  12   6        3.53       10.05     35.05 o 
   3  12   6      822.34      752.55     59.15 o 
   4  12   6      331.56      276.78     67.94 o 
   5  12   6      434.04      462.85    114.50 o 
   6  12   6      319.95      316.62     90.99 o 
   7  12   6      192.72       77.19     85.39 o 
   8  12   6        9.87      -67.86     67.86 o 
   9  12   6      118.72       55.18     76.06 o 
  10  12   6       13.28      -63.76     72.33 o 
  11  12   6      526.18     1015.21    155.90 o 
  -6  13   6       51.21       19.39     96.57 o 
  -5  13   6       75.77       -9.32     85.38 o 
  -4  13   6       26.90       27.96     83.89 o 
  -3  13   6      138.61      133.86     88.00 o 
  -2  13   6      907.51      799.45    109.42 o 
  -1  13   6     1018.53      784.13     92.52 o 
   0  13   6        8.32       29.32     44.20 o 
   1  13   6       90.19       53.21     33.42 o 
   2  13   6      408.99      333.42     85.03 o 
   3  13   6      191.31      195.02     86.14 o 
   4  13   6      126.26      125.66     76.44 o 
   5  13   6      601.16      925.43    146.22 o 
   6  13   6       88.32       39.15     78.67 o 
   7  13   6      321.88      353.53    103.67 o 
   8  13   6        3.00       60.03    115.58 o 
   9  13   6       75.40       98.43     85.38 o 
  10  13   6       67.59      -17.15     86.13 o 
  -4  14   6      146.80      302.03    158.10 o 
  -3  14   6        1.95       78.30     87.62 o 
  -2  14   6       10.21       68.98    114.83 o 
  -1  14   6        0.26       -9.32     68.97 o 
   0  14   6      560.50      753.81    151.81 o 
   1  14   6      206.97       73.46     82.78 o 
   2  14   6       32.84      -41.39     73.45 o 
   3  14   6       64.53      109.25     86.50 o 
   4  14   6      150.87       54.07     85.76 o 
   5  14   6        0.24     -102.53    115.95 o 
   6  14   6        8.30       -8.95     74.94 o 
   7  14   6       48.93      -26.10     82.77 o 
   8  14   6       48.11        8.58     86.50 o 
  -3  15   6       16.14     -101.41    101.41 o 
  -2  15   6      453.80      566.88    165.96 o 
  -1  15   6        0.66      152.12     96.94 o 
   0  15   6        4.24       64.50     96.94 o 
   1  15   6        3.16       68.97     87.62 o 
   2  15   6      287.28      257.31    137.98 o 
   3  15   6       26.70      182.69    127.88 o 
   4  15   6      104.53       99.55    131.25 o 
   5  15   6        4.14      -80.91    130.12 o 
   6  15   6      389.97      266.65    129.03 o 
   7  15   6       80.96      154.36    105.89 o 
   0  16   6      114.60      101.79    143.18 o 
   1  16   6        3.00      152.49    110.73 o 
   2  16   6       22.51      142.80    115.21 o 
   3  16   6        3.03        9.32    105.51 o 
   2 -10   7       32.83       97.31     97.69 o 
   3 -10   7      110.66      115.59    140.20 o 
   4 -10   7       27.20      103.28     97.31 o 
   5 -10   7       51.64      271.43    162.93 o 
   6 -10   7      215.18      215.16    131.63 o 
  -1  -9   7       13.42       -4.85     75.69 o 
   0  -9   7       48.78       93.78     55.82 o 
   1  -9   7      209.37      125.72     59.91 o 
   2  -9   7      120.54      146.06     56.27 o 
   3  -9   7        7.79       29.65     50.44 o 
   4  -9   7        0.63     -109.99    121.92 o 
   5  -9   7      551.57      501.28    146.21 o 
   6  -9   7      330.21      221.51    134.25 o 
   7  -9   7        7.46      -46.60    104.77 o 
   8  -9   7        5.56      288.58    173.37 o 
   9  -9   7       71.44      -11.46     81.36 o 
  -3  -8   7        0.58      -52.94    123.78 o 
  -2  -8   7        0.13       96.56     82.77 o 
  -1  -8   7      609.03      678.85    124.21 o 
   0  -8   7       31.62      -48.47     87.62 o 
   1  -8   7       22.57      -16.89     40.39 o 
   2  -8   7       58.33       61.11     77.55 o 
   3  -8   7      249.88      306.76     46.96 o 
   4  -8   7       54.51       56.77     26.40 o 
   5  -8   7       28.10       65.61     55.55 o 
   6  -8   7      183.58       22.75     73.83 o 
   7  -8   7      196.55      308.38    125.66 o 
   8  -8   7       62.43      138.80     73.71 o 
   9  -8   7       31.66       31.07     89.11 o 
  10  -8   7       49.30       -6.74    161.82 o 
  -4  -7   7        8.07       25.73     80.91 o 
  -3  -7   7      393.11      266.65    111.14 o 
  -2  -7   7        0.77       55.18     64.50 o 
  -1  -7   7      100.48      -89.86     89.86 o 
   0  -7   7        0.40       -5.28     40.90 o 
   1  -7   7     1447.42     1786.23    117.67 o 
   2  -7   7        1.85      -22.03     41.47 o 
   3  -7   7        4.03        8.11     26.96 o 
   4  -7   7      175.49      140.57     28.89 o 
   5  -7   7      946.73     1015.71     83.92 o 
   6  -7   7       12.03      187.54    121.55 o 
   7  -7   7       18.54        0.00    117.82 o 
   8  -7   7       65.16      114.71     84.66 o 
   9  -7   7      349.33      469.89    141.71 o 
  10  -7   7       42.64      174.87    129.75 o 
  11  -7   7       32.17      -68.04     89.63 o 
  -5  -6   7       94.28       16.41     94.33 o 
  -4  -6   7        0.82      -77.18     81.28 o 
  -3  -6   7        3.37       44.37     97.68 o 
  -2  -6   7      265.07      246.66     62.09 o 
  -1  -6   7      924.72     1169.73    200.73 o 
   0  -6   7        5.05       21.13     36.50 o 
   1  -6   7      174.23      210.22     51.02 o 
   2  -6   7      244.87      156.29     46.11 o 
   3  -6   7      114.11       95.06     26.23 o 
   4  -6   7       11.54       28.08     21.01 o 
   5  -6   7       16.61       20.35     18.32 o 
   6  -6   7        1.16      -26.84     64.50 o 
   7  -6   7      866.35     1309.93    160.80 o 
   8  -6   7       18.62        6.61     56.67 o 
   9  -6   7        5.12      -54.88     54.88 o 
  10  -6   7       51.13       30.40     65.62 o 
  11  -6   7      463.79      300.44    100.80 o 
  12  -6   7       95.90      -30.08     68.17 o 
  -6  -5   7       56.48      115.21    123.04 o 
  -5  -5   7       10.67      -12.30     78.67 o 
  -3  -5   7        3.02       31.51     48.43 o 
  -2  -5   7       40.08       59.73     50.58 o 
  -1  -5   7       35.18       61.13     54.44 o 
   0  -5   7      811.61      914.65    134.50 o 
   1  -5   7     1192.15     1330.41    145.37 o 
   2  -5   7      129.56      144.22     32.88 o 
   3  -5   7       45.12       13.96     26.57 o 
   4  -5   7      240.19      286.58     72.65 o 
   5  -5   7      223.05      298.45     34.57 o 
   6  -5   7       24.07      -26.10     62.64 o 
   7  -5   7       70.29      -50.68     72.92 o 
   8  -5   7        6.08        2.18     69.53 o 
   9  -5   7      491.25      462.57    166.54 o 
  10  -5   7      111.95       63.74    114.28 o 
  11  -5   7       10.68       31.45     60.74 o 
  12  -5   7        0.69      -64.53     64.53 o 
  13  -5   7      108.77       98.12     94.74 o 
  -7  -4   7        0.00       90.97     63.01 o 
  -6  -4   7       78.72       64.50    121.18 o 
  -5  -4   7      168.32      175.63     88.00 o 
  -4  -4   7      448.00      419.58     95.48 o 
  -3  -4   7      105.40       10.80     44.58 o 
  -2  -4   7      769.56      840.65     89.46 o 
  -1  -4   7       78.44      147.67     62.64 o 
   0  -4   7      202.71      224.67     46.61 o 
   1  -4   7      498.30      515.94     71.06 o 
   2  -4   7       92.12       92.88     28.93 o 
   3  -4   7      214.69      229.77     27.85 o 
   4  -4   7      681.09      826.00     50.49 o 
   5  -4   7      217.51      231.37     12.88 o 
   6  -4   7     1041.17      800.74     90.50 o 
   7  -4   7      217.23      236.50     59.11 o 
   8  -4   7      489.70      378.50     72.24 o 
   9  -4   7       13.40      -36.51     45.82 o 
  10  -4   7        5.91      114.82     82.96 o 
  11  -4   7      739.49      625.93    133.74 o 
  12  -4   7      114.01       51.16     76.31 o 
  13  -4   7       21.12      -26.60     63.85 o 
  14  -4   7        3.50        0.00    144.66 o 
  -7  -3   7       38.46        4.10     79.42 o 
  -6  -3   7        1.80      102.53    118.93 o 
  -5  -3   7        6.92      -27.37     46.32 o 
  -4  -3   7      243.37      312.38     67.54 o 
  -3  -3   7       43.32       37.56     57.42 o 
  -2  -3   7        1.67       21.93     33.86 o 
  -1  -3   7       52.96       27.53     63.76 o 
   0  -3   7     1626.46     1743.96    118.56 o 
   1  -3   7      653.25      762.18     80.77 o 
   2  -3   7      420.52      439.31     43.23 o 
   3  -3   7       72.74       91.36     20.81 o 
   4  -3   7      818.89      957.12     47.08 o 
   5  -3   7       45.92       91.93     47.54 o 
   6  -3   7      161.26      146.19     46.61 o 
   7  -3   7        1.67      -41.29     41.29 o 
   8  -3   7      699.82      565.68     85.43 o 
   9  -3   7        0.67      -18.12     43.63 o 
  10  -3   7      691.63      824.89    259.45 o 
  11  -3   7      165.69       97.70     63.35 o 
  12  -3   7      240.76      249.85     89.12 o 
  13  -3   7        0.80      -46.90     69.35 o 
  14  -3   7       18.03       35.42     95.82 o 
  -8  -2   7       13.16      -11.93     98.43 o 
  -7  -2   7       52.67       64.88     73.08 o 
  -6  -2   7      390.73      313.64    117.10 o 
  -5  -2   7      623.81      498.72    120.48 o 
  -4  -2   7        3.65       16.00     56.29 o 
  -3  -2   7        3.54       17.61     30.03 o 
  -2  -2   7     1041.26     1052.86     64.34 o 
  -1  -2   7     2277.18     2479.66    107.63 o 
   0  -2   7      110.18      115.07     25.91 o 
   1  -2   7      235.64      189.82     47.36 o 
   2  -2   7     1117.25     1141.89    113.85 o 
   3  -2   7       25.30       26.55     12.42 o 
   4  -2   7      497.75      520.89     54.28 o 
   5  -2   7      365.24      260.34     62.66 o 
   6  -2   7     1936.54     1578.15    132.06 o 
   7  -2   7      144.78      158.53     57.80 o 
   8  -2   7       31.52       -5.04     56.11 o 
   9  -2   7       32.26      -31.59     43.48 o 
  10  -2   7      762.26      793.78    103.34 o 
  11  -2   7      118.02       71.41     54.62 o 
  12  -2   7        5.96       14.11     16.47 o 
  13  -2   7       18.17      -23.23     70.04 o 
  14  -2   7      240.51      227.04     85.95 o 
  -8  -1   7       83.25       85.38     97.69 o 
  -7  -1   7      179.43      -24.98    104.41 o 
  -6  -1   7       94.67       72.71     81.28 o 
  -5  -1   7        0.37      -78.67     78.67 o 
  -4  -1   7      649.87      658.38     75.06 o 
  -3  -1   7      504.72      514.06     61.71 o 
  -2  -1   7      138.51      141.40     43.81 o 
  -1  -1   7       12.58        0.82     27.11 o 
   0  -1   7     3991.49     4230.91    189.07 o 
   1  -1   7       81.35       90.27     26.49 o 
   2  -1   7      300.41      320.97     31.60 o 
   3  -1   7        3.50        2.75     12.00 o 
   4  -1   7     2256.99     2165.59    160.81 o 
   5  -1   7        9.32      -14.54     38.78 o 
   6  -1   7        0.32      -29.60     30.19 o 
   7  -1   7     1010.62      957.91     75.12 o 
   8  -1   7      308.71      242.06     53.99 o 
   9  -1   7      706.31      722.78     73.85 o 
  10  -1   7       79.10       54.32     45.29 o 
  11  -1   7      243.97      230.97     23.05 o 
  12  -1   7      687.93      760.11     53.13 o 
  13  -1   7        5.38       43.95     37.12 o 
  14  -1   7        4.22       26.47    105.14 o 
  -8   0   7        1.54       71.58    134.97 o 
  -7   0   7      114.37      180.84     90.61 o 
  -6   0   7        1.38      -34.84     54.81 o 
  -5   0   7      613.15      639.78    162.26 o 
  -4   0   7      270.15      174.66     73.09 o 
  -3   0   7      106.66      115.42     42.71 o 
  -2   0   7        7.76       26.23     30.14 o 
  -1   0   7     2070.15     2200.59    115.92 o 
   0   0   7       22.59       19.97     17.57 o 
   1   0   7     1131.63     1085.96    139.99 o 
   2   0   7       23.72      -11.30     18.87 o 
   3   0   7     1560.52     1621.60    130.06 o 
   4   0   7      165.67      220.98     19.09 o 
   5   0   7      180.73      156.10     29.59 o 
   6   0   7     1090.03      731.31     89.59 o 
   7   0   7     1149.34     1012.92     79.49 o 
   8   0   7       54.53       47.14     42.44 o 
   9   0   7       25.32       36.01     25.19 o 
  10   0   7      500.13      547.34     38.01 o 
  11   0   7      280.76      317.75     32.01 o 
  12   0   7        0.02       50.15     27.91 o 
  13   0   7       91.87       86.60     36.98 o 
  14   0   7      392.74      428.80     77.47 o 
  -9   1   7        1.94     -133.10    150.25 o 
  -8   1   7        5.94       96.19     83.14 o 
  -7   1   7      495.11      609.43    138.00 o 
  -6   1   7       51.95       21.38     31.32 o 
  -5   1   7      152.92       72.43     42.30 o 
  -4   1   7      107.98       75.77     24.32 o 
  -3   1   7     1165.85     1101.86     63.86 o 
  -2   1   7        1.16      -12.54     19.87 o 
  -1   1   7     1159.29     1088.37     76.33 o 
   0   1   7        2.29       10.28     17.48 o 
   1   1   7     4152.71     4260.90    359.88 o 
   2   1   7      491.99      562.26     51.70 o 
   3   1   7     5353.31     5787.11    521.87 o 
   4   1   7      147.10      139.17     18.16 o 
   5   1   7     2873.92     2846.37    200.94 o 
   6   1   7       44.50       68.54     26.79 o 
   7   1   7      871.58      850.83     32.86 o 
   8   1   7      775.02      805.53     36.11 o 
   9   1   7      271.28      285.50     26.46 o 
  10   1   7      291.90      329.88     31.05 o 
  11   1   7      300.97      334.34     38.39 o 
  12   1   7      183.01      110.03     62.58 o 
  13   1   7       39.79       -7.95     22.72 o 
  14   1   7        7.74       56.30     71.96 o 
  -9   2   7       51.69       89.48    107.38 o 
  -8   2   7       50.17      167.78    127.14 o 
  -7   2   7       17.24      -41.39     78.30 o 
  -6   2   7      578.64      377.11    107.05 o 
  -5   2   7      766.12      805.52     83.71 o 
  -4   2   7        0.92        5.85     14.35 o 
  -3   2   7      270.95      276.49     56.12 o 
  -2   2   7     1053.26     1021.37     52.16 o 
  -1   2   7     3987.98     3877.06    308.68 o 
   0   2   7      453.14      397.25     45.20 o 
   1   2   7     5474.64     5523.17    419.11 o 
   2   2   7     1796.17     1819.32    144.90 o 
   3   2   7     1579.20     1546.05     89.84 o 
   4   2   7       44.19       44.59     14.26 o 
   5   2   7     4059.61     4045.08    214.82 o 
   6   2   7        2.14       28.93     26.75 o 
   7   2   7      748.97      732.77     36.63 o 
   8   2   7       48.18       45.65     20.10 o 
   9   2   7      771.64      735.96     56.54 o 
  10   2   7        2.79       -7.14     17.86 o 
  11   2   7        7.57       47.77     27.83 o 
  12   2   7       14.50       -5.29     24.75 o 
  13   2   7      460.86      444.75     60.50 o 
  14   2   7       22.16       54.06     64.13 o 
  15   2   7        2.08       34.67     79.41 o 
  -9   3   7       11.36        9.32    111.48 o 
  -8   3   7      846.55      753.20    160.04 o 
  -7   3   7      114.73      114.10     95.08 o 
  -6   3   7      132.78       48.10     67.12 o 
  -5   3   7      620.60      463.68     85.80 o 
  -4   3   7      566.57      578.25     68.44 o 
  -3   3   7      100.64       95.37     37.15 o 
  -2   3   7       26.32       39.62     20.83 o 
  -1   3   7     2047.33     2013.56     83.29 o 
   0   3   7     6082.12     6613.46    193.50 o 
   1   3   7     4585.28     4633.03    184.13 o 
   2   3   7      959.68      978.49     48.71 o 
   3   3   7     6273.42     6394.36    268.61 o 
   4   3   7     1595.70     1565.88     58.82 o 
   5   3   7     1325.50     1302.21     51.92 o 
   6   3   7       17.63       -5.60     13.52 o 
   7   3   7     5002.21     4958.67    254.50 o 
   8   3   7      278.72      246.38     27.23 o 
   9   3   7        1.79       14.44     20.29 o 
  10   3   7      289.20      291.61     47.21 o 
  11   3   7      897.03      985.04     59.93 o 
  12   3   7      312.15      322.78     45.83 o 
  13   3   7      219.14      205.78     52.73 o 
  14   3   7       10.34       61.89     66.74 o 
  15   3   7      318.46      720.85    121.20 o 
  -9   4   7        0.03      197.98    149.51 o 
  -8   4   7        3.05      -87.62     87.62 o 
  -7   4   7       75.63       29.46     73.45 o 
  -6   4   7     2434.54     2722.10    296.23 o 
  -5   4   7       71.08       -2.82     77.55 o 
  -4   4   7        0.00       26.85     43.44 o 
  -3   4   7       95.29      112.36     69.73 o 
  -2   4   7     2113.19     2175.58    164.97 o 
  -1   4   7      447.88      416.24     52.93 o 
   0   4   7       69.55       60.04     18.56 o 
   1   4   7     1337.98     1231.14    112.38 o 
   2   4   7     7898.54     8367.65    263.14 o 
   3   4   7     1615.78     1659.04     65.95 o 
   4   4   7      214.24      268.19     25.43 o 
   5   4   7     4209.77     4378.97    141.58 o 
   6   4   7     1552.68     1413.10     97.91 o 
   7   4   7      306.35      306.89     45.60 o 
   8   4   7      713.19      699.38     43.24 o 
   9   4   7     1816.64     1822.86     84.50 o 
  10   4   7       11.84        0.15     22.39 o 
  11   4   7      863.02      751.73     72.49 o 
  12   4   7      169.83      188.03     38.26 o 
  13   4   7      756.79      821.44    182.45 o 
  14   4   7       48.28       88.37     88.37 o 
  15   4   7        2.45       90.23     66.36 o 
  -9   5   7       19.62      -29.83     99.55 o 
  -8   5   7      395.85      265.53    115.24 o 
  -7   5   7       81.95      100.67    100.67 o 
  -6   5   7        0.45      -30.20     65.25 o 
  -5   5   7        0.02       31.45     59.09 o 
  -4   5   7     1146.86     1428.31    223.75 o 
  -3   5   7       34.66       40.79     42.35 o 
  -2   5   7       76.69       87.17     38.62 o 
  -1   5   7       51.90       85.51     35.71 o 
   0   5   7     6176.79     6117.73    285.08 o 
   1   5   7     1262.32     1346.80     67.03 o 
   2   5   7       21.92       44.74     21.49 o 
   3   5   7      449.41      423.21     51.31 o 
   4   5   7     1546.80     1510.75     67.59 o 
   5   5   7      864.24      949.40     48.17 o 
   6   5   7      566.91      486.74     49.12 o 
   7   5   7      567.47      495.47     63.00 o 
   8   5   7      620.41      528.36     42.76 o 
   9   5   7       96.07      109.70     30.33 o 
  10   5   7      600.19      626.91     69.40 o 
  11   5   7       59.04       24.45     25.54 o 
  12   5   7      490.24      644.70    268.42 o 
  13   5   7       37.19       57.79     62.27 o 
  14   5   7       21.46      133.10     96.19 o 
  15   5   7      488.73      775.00    131.65 o 
  -9   6   7        2.10      -30.57    117.82 o 
  -8   6   7        1.02       30.95     97.68 o 
  -7   6   7      153.77       66.75     87.25 o 
  -6   6   7     2100.20     2208.56    261.41 o 
  -5   6   7       89.72       40.36     68.61 o 
  -4   6   7        4.11       15.08     60.77 o 
  -3   6   7      202.54      211.64     66.19 o 
  -2   6   7     2099.40     2078.06    197.37 o 
  -1   6   7       80.78      110.57     23.95 o 
   0   6   7      342.36      346.12     34.46 o 
   1   6   7        2.77       -7.19     19.81 o 
   2   6   7     8365.10     8056.01    251.76 o 
   3   6   7       47.88       23.28     24.65 o 
   4   6   7      220.90      206.95     30.84 o 
   5   6   7        0.21       -5.11     21.87 o 
   6   6   7     2484.12     2614.08    153.02 o 
   7   6   7       84.70       93.21     23.23 o 
   8   6   7      975.90      964.32     83.60 o 
   9   6   7      239.50      246.06     32.35 o 
  10   6   7      230.07      310.24     34.13 o 
  11   6   7      203.23      189.33     40.60 o 
  12   6   7       31.84       98.59     35.89 o 
  13   6   7      187.77      207.70     83.90 o 
  14   6   7      107.80      186.80    104.77 o 
  15   6   7       31.29       18.64     93.21 o 
  -9   7   7       87.43      261.00    151.38 o 
  -8   7   7      151.12      161.83    120.07 o 
  -7   7   7       25.06       -5.22    124.90 o 
  -6   7   7       15.56        0.00     72.33 o 
  -5   7   7        9.44      -55.42     55.42 o 
  -4   7   7      342.06      410.89     76.78 o 
  -3   7   7      383.96      437.75     72.70 o 
  -2   7   7       54.32       69.84     27.20 o 
  -1   7   7        6.80      -10.83     25.47 o 
   0   7   7      680.61      715.86     47.68 o 
   1   7   7     1149.34     1247.66     66.83 o 
   2   7   7      659.91      641.59     55.01 o 
   3   7   7        5.77       13.75     22.16 o 
   4   7   7     2305.39     2152.93     90.70 o 
   5   7   7        2.97        6.20     26.68 o 
   6   7   7        3.84       28.64     26.13 o 
   7   7   7       87.25      129.52     24.29 o 
   8   7   7     1702.10     1707.35     77.46 o 
   9   7   7       11.21       27.07     26.56 o 
  10   7   7      486.71      465.75     45.69 o 
  11   7   7        0.26        7.72     28.18 o 
  12   7   7      269.33      315.85     71.17 o 
  13   7   7        0.26       -4.47     61.52 o 
  14   7   7      153.32       77.19     81.66 o 
  -8   8   7        9.38       15.66    147.27 o 
  -7   8   7      634.30      659.10    167.48 o 
  -6   8   7        1.77       51.82     82.77 o 
  -5   8   7       43.54       56.30     76.81 o 
  -4   8   7       39.26       -9.98    103.84 o 
  -3   8   7     2152.26     2580.41    122.96 o 
  -2   8   7        1.52       17.55     27.07 o 
  -1   8   7       98.73       62.10     28.53 o 
   0   8   7      465.17      450.42     46.90 o 
   1   8   7     2018.57     1884.83    102.89 o 
   2   8   7      630.57      573.42     55.86 o 
   3   8   7      320.15      329.48     84.29 o 
   4   8   7      893.02      920.75     73.52 o 
   5   8   7      328.70      257.98     55.57 o 
   6   8   7     1485.66     1646.99    174.94 o 
   7   8   7        0.53       39.82     18.67 o 
   8   8   7       36.51       37.20     23.35 o 
   9   8   7       60.35       52.30     43.00 o 
  10   8   7      141.37      167.72     35.19 o 
  11   8   7      229.24      210.85     56.33 o 
  12   8   7      421.02      447.17    110.77 o 
  13   8   7       82.15       61.15     74.57 o 
  14   8   7      348.81      545.96    135.74 o 
  -8   9   7        4.48      131.98    152.86 o 
  -7   9   7        1.89     -114.83    114.83 o 
  -6   9   7        1.42      -36.17    113.34 o 
  -5   9   7     1630.07     1974.02    238.91 o 
  -4   9   7        4.23       17.97     26.61 o 
  -3   9   7      146.99      155.90     34.01 o 
  -2   9   7      959.90      957.71     87.99 o 
  -1   9   7      456.02      389.78     58.12 o 
   0   9   7      262.09      203.30     49.94 o 
   1   9   7      919.34     1007.69     77.18 o 
   2   9   7       57.03       36.00     49.40 o 
   3   9   7      154.76      175.46     40.99 o 
   4   9   7       32.05       47.84     55.18 o 
   5   9   7       11.41       19.33     33.27 o 
   6   9   7       23.83       -5.57     38.13 o 
   7   9   7      670.59      606.49     44.65 o 
   8   9   7       98.45       84.68     27.32 o 
   9   9   7        2.94       -7.02     21.15 o 
  10   9   7      157.80       88.99     53.72 o 
  11   9   7      365.45      378.53    108.15 o 
  12   9   7        2.92       85.01     71.96 o 
  13   9   7        0.58       17.52     82.77 o 
  -7  10   7      220.18      145.05    134.61 o 
  -6  10   7      104.89       40.64     91.72 o 
  -5  10   7      127.84      110.00     85.01 o 
  -4  10   7      313.17      290.27     76.82 o 
  -3  10   7     1413.25     1475.35    133.42 o 
  -2  10   7        0.42      -38.71     42.13 o 
  -1  10   7      109.10      102.03     47.42 o 
   0  10   7        0.27       22.25     33.81 o 
   1  10   7        6.86       19.13     42.69 o 
   2  10   7      425.66      443.80     53.90 o 
   3  10   7      158.48      174.42     48.64 o 
   4  10   7      109.54      108.46     56.68 o 
   5  10   7      427.40      584.85     68.96 o 
   6  10   7      403.43      390.75     46.47 o 
   7  10   7      170.92      143.40     27.14 o 
   8  10   7        1.23        0.24     25.63 o 
   9  10   7     1057.02     1099.19     97.19 o 
  10  10   7       18.10        8.20     57.42 o 
  11  10   7        0.84       -4.10     62.26 o 
  12  10   7       76.21      -71.96     71.96 o 
  13  10   7      554.25      678.06    165.23 o 
  -7  11   7       19.24       41.01    148.39 o 
  -6  11   7        0.83       85.38     95.45 o 
  -5  11   7      179.47      177.87     93.97 o 
  -4  11   7      120.18      159.96     87.25 o 
  -3  11   7        1.14       66.74     90.60 o 
  -2  11   7      163.59      135.65     53.66 o 
  -1  11   7      287.62      203.65     55.10 o 
   0  11   7        1.25       -2.75     45.45 o 
   1  11   7     1234.77     1166.11     98.70 o 
   2  11   7      551.75      536.01     69.54 o 
   3  11   7      367.01      468.45     73.55 o 
   4  11   7      194.81      122.07     45.60 o 
   5  11   7       40.98       65.62     57.05 o 
   6  11   7        0.52       -7.44     24.25 o 
   7  11   7      996.89     1116.43    139.93 o 
   8  11   7        0.05      -70.47     70.47 o 
   9  11   7       26.26      156.22     78.30 o 
  10  11   7       21.40      -36.91     65.62 o 
  11  11   7      131.05        8.20     78.68 o 
  12  11   7        0.37       80.16     88.73 o 
  -6  12   7      115.60      258.02    168.53 o 
  -5  12   7       88.85      151.01    121.55 o 
  -4  12   7      245.12      358.73    138.72 o 
  -3  12   7      136.06       92.25     60.02 o 
  -2  12   7        1.16      -32.09     88.55 o 
  -1  12   7       28.06      -41.39     55.55 o 
   0  12   7      121.59      132.42     55.75 o 
   1  12   7      146.84      110.54     49.41 o 
   2  12   7        0.77        4.60     41.65 o 
   3  12   7      106.51       27.23     65.62 o 
   4  12   7       61.07       93.15     51.52 o 
   5  12   7      214.75      165.52     28.64 o 
   6  12   7      443.12      500.52    103.68 o 
   7  12   7        2.46       63.38     71.96 o 
   8  12   7       20.87        4.10     62.26 o 
   9  12   7      519.88      502.77    144.34 o 
  10  12   7       73.32      144.29     90.60 o 
  11  12   7        3.67      -16.78     74.94 o 
  -5  13   7       92.82      129.75    101.04 o 
  -4  13   7      149.38      127.90    108.88 o 
  -3  13   7        0.01      -39.02     59.33 o 
  -2  13   7      392.52      384.88    143.96 o 
  -1  13   7        0.51        7.14     43.61 o 
   0  13   7      454.77      436.92     65.75 o 
   1  13   7      197.96      136.32     48.11 o 
   2  13   7      550.26      466.89    116.75 o 
   3  13   7       48.29       99.49     31.64 o 
   4  13   7        7.99       14.04     14.85 o 
   5  13   7      154.56      286.37     96.95 o 
   6  13   7      363.11      449.76    112.63 o 
   7  13   7      318.00      318.48     97.71 o 
   8  13   7      225.42       12.68    108.89 o 
   9  13   7        0.27      -12.30     70.47 o 
  10  13   7       26.12       45.49     95.45 o 
  -4  14   7       84.50      -42.51     93.96 o 
  -3  14   7        4.10      -83.89     83.89 o 
  -2  14   7       45.24      189.78    101.79 o 
  -1  14   7      111.91      184.57     87.62 o 
   0  14   7      511.44      510.97    124.57 o 
   1  14   7      112.84       82.78     87.25 o 
   2  14   7      809.03      700.23    151.09 o 
   3  14   7        0.05      -72.70     81.65 o 
   4  14   7      458.37      453.15    134.64 o 
   5  14   7        2.42      154.73    114.83 o 
   6  14   7       34.02       82.40     95.45 o 
   7  14   7      133.08      175.25    102.54 o 
   8  14   7      362.41      231.96    122.32 o 
   9  14   7      550.55      615.40    155.16 o 
  -2  15   7      107.79      -64.88     92.47 o 
  -1  15   7       80.54      221.85    115.59 o 
   0  15   7      163.55      161.46    110.74 o 
   1  15   7       69.33       73.82    101.42 o 
   2  15   7      337.99      119.34    132.76 o 
   3  15   7        1.18      -54.43    127.51 o 
   4  15   7      148.26       26.85    130.51 o 
   5  15   7       51.08      101.79    137.58 o 
   6  15   7      106.56      244.60    104.77 o 
   7  15   7        0.22      -73.08     90.23 o 
   1  16   7       86.55      -41.39    101.42 o 
   2  16   7        1.58     -101.04    101.04 o 
   3  16   7       45.31       45.49     95.45 o 
   4  16   7      185.28      171.15    108.14 o 
   2  -9   8      277.80      100.31     94.72 o 
   3  -9   8       87.72       56.67    107.38 o 
   4  -9   8       19.47      223.33    177.47 o 
   5  -9   8       49.46      -80.91    109.62 o 
   6  -9   8       13.53      144.66    115.95 o 
   7  -9   8      140.55      382.19    197.25 o 
  -1  -8   8       60.70       77.18     81.28 o 
   0  -8   8        5.30      137.20    106.26 o 
   1  -8   8      248.89      128.43     80.92 o 
   2  -8   8        0.01      -81.89     96.19 o 
   3  -8   8      283.49      429.59    105.16 o 
   4  -8   8      161.53       21.63     80.54 o 
   5  -8   8       35.64       71.59     93.58 o 
   6  -8   8       18.88      -39.15    106.26 o 
   7  -8   8      167.80      186.07    118.58 o 
   8  -8   8       60.47      140.56    108.45 o 
   9  -8   8      239.31      273.32     97.74 o 
  -2  -7   8       14.20       96.19     83.52 o 
  -1  -7   8      161.43       69.36     73.83 o 
   0  -7   8      159.12       62.64     58.17 o 
   1  -7   8      259.84      250.46     55.11 o 
   2  -7   8      218.44      151.08     37.60 o 
   3  -7   8      352.65      346.59     43.32 o 
   4  -7   8       82.30       34.83     41.61 o 
   5  -7   8       97.45       91.24     30.56 o 
   6  -7   8        0.15      102.16     86.13 o 
   7  -7   8        5.02        5.59     93.58 o 
   8  -7   8       19.84       -8.60     63.49 o 
   9  -7   8      234.72      207.71     84.37 o 
  10  -7   8        0.08      -46.52     81.82 o 
  11  -7   8       17.32        8.56    118.48 o 
  -4  -6   8      286.41       19.39    123.80 o 
  -3  -6   8       54.54      -16.41     73.08 o 
  -2  -6   8      174.34      148.03    110.00 o 
  -1  -6   8       22.14       35.05     65.62 o 
   0  -6   8      145.10      186.77     49.09 o 
   1  -6   8      119.81       31.56     36.72 o 
   2  -6   8      345.53      274.33     84.66 o 
   3  -6   8      446.33      456.45     49.97 o 
   4  -6   8      488.08      453.32     81.06 o 
   5  -6   8      123.50      146.83     33.55 o 
   6  -6   8       60.41      109.25     88.37 o 
   7  -6   8      102.40      146.25     71.04 o 
   8  -6   8        3.06       54.40    173.74 o 
   9  -6   8       10.68      162.61     98.26 o 
  10  -6   8        0.57      -65.33     95.10 o 
  11  -6   8      220.34      166.90    107.39 o 
  12  -6   8       40.16       47.25    109.24 o 
  -5  -5   8        0.23       34.93     52.57 o 
  -4  -5   8       43.28       -4.10     71.21 o 
  -3  -5   8      361.50      173.04    115.61 o 
  -2  -5   8      643.72      597.94    124.59 o 
  -1  -5   8      324.86      362.26     59.73 o 
   0  -5   8       48.36       32.93     40.26 o 
   1  -5   8       84.51       47.52     32.03 o 
   2  -5   8     1052.14      973.07     82.28 o 
   3  -5   8      268.69      283.99     53.70 o 
   4  -5   8       57.08       61.02     19.68 o 
   5  -5   8      533.09      539.38     34.25 o 
   6  -5   8      662.26      469.65     91.39 o 
   7  -5   8      449.70      392.50     75.71 o 
   8  -5   8       45.58      121.32     59.40 o 
   9  -5   8      146.78      189.56     87.60 o 
  10  -5   8      100.52      139.73    161.64 o 
  11  -5   8        0.15        5.25     95.38 o 
  12  -5   8        5.99      -69.56    138.70 o 
  13  -5   8       85.31      -11.93    196.50 o 
  -5  -4   8       14.32       42.50     85.38 o 
  -4  -4   8      180.91      139.17     59.64 o 
  -3  -4   8      493.43      330.45    108.91 o 
  -2  -4   8       17.58       21.62     60.40 o 
  -1  -4   8      312.86      303.89     56.30 o 
   0  -4   8      540.03      631.90     68.93 o 
   1  -4   8        0.48      -52.38     52.38 o 
   2  -4   8       97.84       97.37     25.44 o 
   3  -4   8      144.68      165.45     30.57 o 
   4  -4   8     1473.97     1906.80     83.92 o 
   5  -4   8       99.64       95.04     12.98 o 
   6  -4   8       64.91       82.90     48.24 o 
   7  -4   8      275.74      119.81     62.73 o 
   8  -4   8       28.90      136.54     57.14 o 
   9  -4   8      161.92      261.64     72.32 o 
  10  -4   8      147.75      100.67     68.42 o 
  11  -4   8       74.86      -37.63    113.16 o 
  12  -4   8      163.99      129.82     67.41 o 
  13  -4   8        3.15      -69.33     73.88 o 
  -6  -3   8      317.74      176.02    103.30 o 
  -5  -3   8        1.93      -75.69    107.38 o 
  -4  -3   8      161.90       74.20     82.41 o 
  -3  -3   8       79.90       88.71     69.72 o 
  -2  -3   8     1626.37     1714.41    125.63 o 
  -1  -3   8      189.92      200.73     51.02 o 
   0  -3   8      113.52      101.35     50.90 o 
   1  -3   8        1.76      -22.83     29.28 o 
   2  -3   8     2482.22     2669.88    130.98 o 
   3  -3   8       39.39       36.16     27.03 o 
   4  -3   8      205.20      244.40     27.67 o 
   5  -3   8        1.97       10.57     15.52 o 
   6  -3   8     1790.86     1396.96    110.54 o 
   7  -3   8       13.03        5.31     58.91 o 
   8  -3   8      793.25      700.44     87.70 o 
   9  -3   8       48.17       98.12     77.55 o 
  10  -3   8       73.01       43.84     69.22 o 
  11  -3   8      115.96       61.35     76.85 o 
  12  -3   8       48.88       -4.67     71.29 o 
  13  -3   8       30.72      -19.71     72.45 o 
  14  -3   8      210.94      219.89     89.07 o 
  -7  -2   8       61.76      118.57     91.72 o 
  -6  -2   8      106.67       86.88     83.15 o 
  -5  -2   8       71.59      114.47     73.45 o 
  -4  -2   8      827.38      598.03    130.95 o 
  -3  -2   8        4.88       -2.58     41.83 o 
  -2  -2   8       60.69       79.42     61.89 o 
  -1  -2   8       14.38       -2.96     51.45 o 
   0  -2   8      297.41      279.67     50.37 o 
   1  -2   8      410.40      400.05     44.09 o 
   2  -2   8       13.01       14.97     32.25 o 
   3  -2   8        6.18       25.11     17.13 o 
   4  -2   8      604.07      635.91     38.55 o 
   5  -2   8      466.56      526.88     80.58 o 
   6  -2   8     1389.93     1143.69     95.20 o 
   7  -2   8      290.37      231.27     55.23 o 
   8  -2   8      502.24      403.53     72.40 o 
   9  -2   8       18.55      -33.50     55.58 o 
  10  -2   8      389.77      341.40     74.95 o 
  11  -2   8        6.23       12.05     89.11 o 
  12  -2   8       77.99       67.50     59.17 o 
  13  -2   8        0.73      -69.00     71.00 o 
  14  -2   8      163.45      212.10     94.24 o 
  -7  -1   8      321.79      155.13     99.57 o 
  -6  -1   8      246.82      212.93    123.06 o 
  -5  -1   8       12.37       54.81     71.59 o 
  -4  -1   8       21.59       43.25     60.40 o 
  -3  -1   8      805.38      761.08     94.62 o 
  -2  -1   8      209.67      269.35     54.54 o 
  -1  -1   8      100.40       78.31     34.78 o 
   0  -1   8      335.96      281.39     44.75 o 
   1  -1   8     1877.99     1951.86    113.71 o 
   2  -1   8       41.48      108.88     24.52 o 
   3  -1   8       48.69       61.60     20.99 o 
   4  -1   8       12.88       23.53     13.01 o 
   5  -1   8     2866.17     2957.82    264.08 o 
   6  -1   8      119.00      116.34     58.17 o 
   7  -1   8        0.00       -8.80     37.50 o 
   8  -1   8      742.74      586.02     75.93 o 
   9  -1   8     1632.62     1472.82    177.73 o 
  10  -1   8      279.48      246.24    113.74 o 
  11  -1   8      234.92      183.13    115.97 o 
  12  -1   8       49.65      -18.18     65.41 o 
  13  -1   8      147.90       34.81    112.61 o 
  14  -1   8       23.59       27.04     83.48 o 
  15  -1   8       16.12      104.77    109.99 o 
  -7   0   8       39.91      -49.59     86.87 o 
  -6   0   8       25.00        8.58     76.43 o 
  -5   0   8     1005.63      673.81    166.97 o 
  -4   0   8      323.56      202.20     38.49 o 
  -3   0   8      281.61      249.77     77.28 o 
  -2   0   8      228.11      209.08     38.20 o 
  -1   0   8     2366.00     2108.56    278.33 o 
   0   0   8      124.02      109.07     28.32 o 
   1   0   8      562.44      532.73     94.70 o 
   2   0   8     1410.86     1579.15    133.77 o 
   3   0   8     1970.76     1918.37    203.24 o 
   4   0   8      683.37      698.48     93.57 o 
   5   0   8      107.11      106.05     18.51 o 
   6   0   8      229.23      219.16     46.38 o 
   7   0   8     2361.72     1893.67    137.53 o 
   8   0   8        3.43      -26.15     40.51 o 
   9   0   8      139.94      151.01     50.74 o 
  10   0   8     1164.03     1219.36    107.64 o 
  11   0   8      253.54      243.50     26.64 o 
  12   0   8       44.78       22.74     17.06 o 
  13   0   8       15.86       13.13     36.18 o 
  14   0   8       94.52      244.97    117.08 o 
  15   0   8       58.52      129.75    114.09 o 
  -8   1   8        2.80       -4.10     93.21 o 
  -7   1   8      182.62      164.07     95.09 o 
  -6   1   8      189.45       96.95     74.95 o 
  -5   1   8      314.15      127.21     70.67 o 
  -4   1   8       34.67       17.32     29.49 o 
  -3   1   8     1789.18     1584.52    225.64 o 
  -2   1   8      562.24      479.61     55.77 o 
  -1   1   8       31.15        3.62     28.14 o 
   0   1   8      193.79      174.40     45.21 o 
   1   1   8     5156.71     5424.94    424.02 o 
   2   1   8       21.72       13.15     23.18 o 
   3   1   8      211.41      206.66     25.99 o 
   4   1   8      421.44      465.07     71.81 o 
   5   1   8      441.17      434.28     36.86 o 
   6   1   8        9.90       26.02     11.41 o 
   7   1   8       47.42       53.05     10.13 o 
   8   1   8        2.13       -7.37     17.97 o 
   9   1   8     3721.07     4226.75    249.33 o 
  10   1   8      214.04      231.41     36.87 o 
  11   1   8       29.27       39.56     20.70 o 
  12   1   8      237.91      274.90     35.60 o 
  13   1   8      560.94      503.32     77.68 o 
  14   1   8       17.23       58.16    105.51 o 
  15   1   8       20.95      -30.95    102.53 o 
  -8   2   8      380.19      432.97    176.77 o 
  -7   2   8        1.41       35.79     89.85 o 
  -6   2   8      358.24      341.98    109.27 o 
  -5   2   8     1078.59     1225.05    152.99 o 
  -4   2   8     1082.62      925.98     60.09 o 
  -3   2   8      489.64      375.86     41.66 o 
  -2   2   8        1.27      -24.23     24.23 o 
  -1   2   8     1339.92     1271.72    117.97 o 
   0   2   8      464.01      491.39     38.88 o 
   1   2   8       33.74       42.00     20.41 o 
   2   2   8      218.47      267.00     30.12 o 
   3   2   8     5081.67     5374.48    323.64 o 
   4   2   8      265.15      298.16     28.90 o 
   5   2   8      183.83      221.01     24.83 o 
   6   2   8      178.11      164.58     29.50 o 
   7   2   8     2340.29     2466.20    150.84 o 
   8   2   8       82.60       55.01     19.45 o 
   9   2   8      447.60      409.08     28.91 o 
  10   2   8      764.68      759.34     46.42 o 
  11   2   8      901.52     1074.69     76.72 o 
  12   2   8       93.36       63.83     25.99 o 
  13   2   8       59.05       66.04     31.76 o 
  14   2   8       42.44       -1.39     51.64 o 
  15   2   8      152.97      135.73     65.25 o 
  -8   3   8       14.93       92.09    115.21 o 
  -7   3   8       29.25      -69.72     69.72 o 
  -6   3   8      515.11      419.60    103.69 o 
  -5   3   8        1.06      -19.01     66.74 o 
  -4   3   8      892.12      970.65     92.74 o 
  -3   3   8      888.42      841.33     58.95 o 
  -2   3   8       43.68       27.74     29.32 o 
  -1   3   8       71.42       21.29     28.85 o 
   0   3   8     1440.51     1574.70     76.96 o 
   1   3   8     3320.56     3442.18    130.74 o 
   2   3   8      353.00      312.99     32.87 o 
   3   3   8        0.57       16.65     17.75 o 
   4   3   8      116.78       88.64     18.65 o 
   5   3   8     2396.21     2410.00     84.79 o 
   6   3   8      554.08      525.89     29.92 o 
   7   3   8       32.21       44.39     17.04 o 
   8   3   8      506.34      471.32     40.79 o 
   9   3   8     1827.33     1979.22     75.43 o 
  10   3   8       51.83       56.96     21.92 o 
  11   3   8      139.41      175.42     39.77 o 
  12   3   8      126.97      103.35     32.76 o 
  13   3   8       21.55      -27.13     83.51 o 
  14   3   8        4.60      -36.88     36.88 o 
  15   3   8       69.49      121.55     82.77 o 
  -8   4   8      286.66      343.82    133.87 o 
  -7   4   8       60.49      -86.87    120.43 o 
  -6   4   8      401.41      417.70    140.97 o 
  -5   4   8      333.64      317.37     97.71 o 
  -4   4   8     1241.13     1449.71    119.53 o 
  -3   4   8      189.38      167.13     51.40 o 
  -2   4   8     1005.28     1266.06     96.39 o 
  -1   4   8      158.92       68.24     42.47 o 
   0   4   8      129.02      137.94     27.97 o 
   1   4   8      974.86     1075.34     57.07 o 
   2   4   8     5077.50     5193.15    239.44 o 
   3   4   8     1149.09     1062.42     54.34 o 
   4   4   8      528.53      502.89     34.54 o 
   5   4   8      127.91      132.66     26.52 o 
   6   4   8      429.13      442.12     32.48 o 
   7   4   8      162.91      142.96     22.60 o 
   8   4   8      138.14      120.31     24.65 o 
   9   4   8      802.65      815.44     82.02 o 
  10   4   8      356.61      285.70     33.00 o 
  11   4   8      464.93      452.19     68.59 o 
  12   4   8       23.72       22.69     46.87 o 
  13   4   8        6.06       61.50     38.77 o 
  14   4   8       14.63       87.87     49.29 o 
  15   4   8       80.40      142.06     94.71 o 
  -8   5   8      120.44      182.33    172.64 o 
  -7   5   8       21.50      -39.52    124.16 o 
  -6   5   8       56.60       44.74    114.47 o 
  -5   5   8       41.48       64.88     69.72 o 
  -4   5   8     1376.90     1548.12    134.22 o 
  -3   5   8       12.56       37.43     43.76 o 
  -2   5   8       17.30        9.89     33.41 o 
  -1   5   8      494.17      591.02     66.73 o 
   0   5   8     1399.28     1499.33     77.17 o 
   1   5   8      486.29      560.23     48.61 o 
   2   5   8        1.48        7.03     19.86 o 
   3   5   8        3.14        1.38     19.08 o 
   4   5   8     3819.56     3843.32    131.79 o 
   5   5   8       70.41       36.52     23.12 o 
   6   5   8      569.86      566.31     41.62 o 
   7   5   8        0.21        8.00     42.58 o 
   8   5   8     3508.98     3472.16    193.53 o 
   9   5   8      317.51      318.10     38.59 o 
  10   5   8        0.81      -15.10     24.19 o 
  11   5   8      318.20      267.34     36.95 o 
  12   5   8      173.76      249.25     80.82 o 
  13   5   8      283.12      243.02     50.66 o 
  14   5   8       23.33        8.95     77.18 o 
  15   5   8       46.80       37.28     70.10 o 
  -8   6   8       44.29       55.55    177.10 o 
  -7   6   8       77.52       81.28    131.99 o 
  -6   6   8      181.39      268.85    121.93 o 
  -5   6   8     1063.19     1195.56    182.47 o 
  -4   6   8      267.17      395.70     95.47 o 
  -3   6   8        9.19       -5.40     47.41 o 
  -2   6   8      166.44      169.74     49.10 o 
  -1   6   8       54.16       81.22     28.57 o 
   0   6   8      889.31      908.90     64.30 o 
   1   6   8     1044.36     1059.89     83.36 o 
   2   6   8      705.93      654.03     47.93 o 
   3   6   8       77.50       83.64     44.71 o 
   4   6   8        1.02       -3.16     22.13 o 
   5   6   8      129.07      129.53     27.67 o 
   6   6   8      644.75      564.32     42.67 o 
   7   6   8      455.28      519.27     50.91 o 
   8   6   8      228.37      243.83     29.98 o 
   9   6   8       41.88       45.27     26.95 o 
  10   6   8      553.30      548.66     49.26 o 
  11   6   8      158.61      123.51     34.20 o 
  12   6   8       91.08       72.52     37.88 o 
  13   6   8       60.74       84.57     54.87 o 
  14   6   8      234.13      121.19     94.34 o 
  15   6   8       12.44       41.76     69.35 o 
  -8   7   8        0.75       46.60    113.34 o 
  -7   7   8       76.39      -61.89    149.51 o 
  -6   7   8        0.49       30.95     92.46 o 
  -5   7   8      479.06      393.11    107.04 o 
  -4   7   8      673.16      626.83     87.83 o 
  -3   7   8     2042.49     2522.37    167.91 o 
  -2   7   8      352.85      397.71     76.18 o 
  -1   7   8      138.70      211.79     35.61 o 
   0   7   8     1440.09     1423.36     71.90 o 
   1   7   8      203.47      200.83     34.07 o 
   2   7   8       52.71       73.97     26.97 o 
   3   7   8      789.97      703.12     50.13 o 
   4   7   8     1002.82     1014.55     57.92 o 
   5   7   8        4.07      -21.97     22.29 o 
   6   7   8       31.13        3.11     46.20 o 
   7   7   8      202.86      153.17     33.78 o 
   8   7   8      841.53      780.65     68.99 o 
   9   7   8        5.31       16.46     32.72 o 
  10   7   8       46.81       30.23     27.68 o 
  11   7   8        1.89        7.82     34.50 o 
  12   7   8      608.82      654.96    102.86 o 
  13   7   8        1.58        8.58     56.30 o 
  14   7   8        8.92      -71.21     71.21 o 
  -7   8   8      520.81     1029.39    234.22 o 
  -6   8   8       52.61      -82.40     98.06 o 
  -5   8   8      928.44     1170.78    184.31 o 
  -4   8   8      104.66      338.56    106.27 o 
  -3   8   8       43.42      125.32    149.89 o 
  -2   8   8      591.02      621.78     47.91 o 
  -1   8   8      990.03     1085.74     75.16 o 
   0   8   8      462.31      396.31     64.75 o 
   1   8   8        2.23       27.31     23.90 o 
   2   8   8      383.75      353.10     40.44 o 
   3   8   8      453.80      401.95     39.52 o 
   4   8   8       80.89       43.86     27.11 o 
   5   8   8        1.34      -15.62     24.39 o 
   6   8   8      509.48      471.55     46.84 o 
   7   8   8       61.82       27.56     39.93 o 
   8   8   8      121.46      100.70     38.70 o 
   9   8   8        1.80       19.35     26.07 o 
  10   8   8      470.80      548.28     53.76 o 
  11   8   8      124.12       61.46     40.68 o 
  12   8   8       11.39       -7.46     51.45 o 
  13   8   8        4.86      -51.45     64.50 o 
  14   8   8      207.78      115.22     93.22 o 
  -7   9   8        3.90       62.64    156.22 o 
  -6   9   8        4.91       77.18    113.34 o 
  -5   9   8      344.48      335.64     96.59 o 
  -4   9   8       35.12       70.09     85.38 o 
  -3   9   8      449.75      599.40     58.28 o 
  -2   9   8      258.91      184.78     38.21 o 
  -1   9   8      282.61      297.10     57.98 o 
   0   9   8      403.14      398.17     46.50 o 
   1   9   8       10.53       25.96     26.87 o 
   2   9   8       33.70       69.86     27.57 o 
   3   9   8     1307.89     1196.78     94.60 o 
   4   9   8        6.93       22.62     31.89 o 
   5   9   8      535.99      556.29     53.89 o 
   6   9   8       37.91       31.58     33.32 o 
   7   9   8      428.11      386.80     37.46 o 
   8   9   8      378.04      364.61     38.54 o 
   9   9   8      531.18      450.54     42.38 o 
  10   9   8       89.22       45.19     35.16 o 
  11   9   8      206.64      144.01     50.41 o 
  12   9   8      254.32      295.34     91.73 o 
  13   9   8       26.88       85.38    102.53 o 
  14   9   8        9.38      -87.99     87.99 o 
  -7  10   8      147.20      352.74    155.49 o 
  -6  10   8      106.06      -46.23     97.32 o 
  -5  10   8      284.74      256.94    100.69 o 
  -4  10   8      127.53       59.66     79.42 o 
  -3  10   8      331.32      396.27     55.28 o 
  -2  10   8      550.08      590.78     60.68 o 
  -1  10   8      156.49      159.23     42.10 o 
   0  10   8      183.02       95.97    112.05 o 
   1  10   8      705.04      706.22     84.29 o 
   2  10   8      721.83      664.82    138.60 o 
   3  10   8      187.37      169.49     46.99 o 
   4  10   8      311.80      365.24     58.43 o 
   5  10   8     1913.76     2152.80    142.26 o 
   6  10   8      272.37      179.82     55.17 o 
   7  10   8      187.99      156.92     31.28 o 
   8  10   8       60.34       42.58     29.04 o 
   9  10   8       15.79       81.24     33.22 o 
  10  10   8       29.85       55.76     38.91 o 
  11  10   8       34.26      175.24     97.69 o 
  12  10   8       36.18      -53.69     70.47 o 
  13  10   8      160.68      105.90     97.32 o 
  -6  11   8       12.03      -55.55    167.03 o 
  -5  11   8       14.53       29.83     89.85 o 
  -4  11   8      355.25      475.11    122.69 o 
  -3  11   8      131.94      101.47     57.98 o 
  -2  11   8       32.40       42.06     36.67 o 
  -1  11   8       60.00      136.09    103.28 o 
   0  11   8       59.35       86.12     58.29 o 
   1  11   8        3.97      -45.26     45.26 o 
   2  11   8        6.16       -6.79     47.90 o 
   3  11   8       80.12      140.01     55.56 o 
   4  11   8      364.29      311.65     61.03 o 
   5  11   8      255.96      314.77     64.14 o 
   6  11   8       54.08       -2.06     40.94 o 
   7  11   8      760.64      813.34     83.11 o 
   8  11   8      188.59      114.63     32.88 o 
   9  11   8      199.23      240.89     81.66 o 
  10  11   8        4.81      -64.87     64.87 o 
  11  11   8      288.13      332.64    113.74 o 
  12  11   8        1.89       12.30     74.19 o 
  -5  12   8       16.29      236.38    162.56 o 
  -4  12   8       88.26       63.01    125.65 o 
  -3  12   8       19.45      -55.66     83.33 o 
  -2  12   8      743.22      749.07    160.41 o 
  -1  12   8       72.12       70.10     70.10 o 
   0  12   8       13.95      -92.46     92.46 o 
   1  12   8        1.35      -50.71     87.62 o 
   2  12   8      872.44      847.68    142.15 o 
   3  12   8      415.11      161.53    140.79 o 
   4  12   8        2.38      -67.48     76.43 o 
   5  12   8      428.24      305.46     92.87 o 
   6  12   8      254.20      142.27     45.68 o 
   7  12   8       12.50      -20.08     35.79 o 
   8  12   8       24.06       12.30     66.37 o 
   9  12   8      332.47      481.07    134.63 o 
  10  12   8      123.90      -76.81     85.01 o 
  11  12   8      192.19      165.93    113.36 o 
  -4  13   8       83.13      167.79    143.92 o 
  -3  13   8        3.55        0.00     80.53 o 
  -2  13   8       44.00       -4.85     79.42 o 
  -1  13   8       91.65      -41.76     69.72 o 
   0  13   8      750.63      949.02    171.60 o 
   1  13   8        2.16      -55.18     64.50 o 
   2  13   8        0.40       91.72     96.56 o 
   3  13   8       40.01       -4.47     63.76 o 
   4  13   8     1443.17     1473.95    207.90 o 
   5  13   8      252.83      270.36     97.33 o 
   6  13   8       14.51       77.92     69.35 o 
   7  13   8      367.51      394.57    114.49 o 
   8  13   8      156.67       66.37    103.66 o 
   9  13   8       27.04       52.94     81.65 o 
  10  13   8        1.93       48.47     89.11 o 
  -3  14   8       25.96       93.96    103.65 o 
  -2  14   8      392.81      424.77    126.05 o 
  -1  14   8       56.77      -79.04     79.04 o 
   0  14   8      137.59      106.64     92.47 o 
   1  14   8        5.68      -83.14     83.14 o 
   2  14   8     1032.28      989.50    170.51 o 
   3  14   8        3.17      173.37    105.14 o 
   4  14   8        3.03       40.64     81.28 o 
   5  14   8       13.22      -88.74     97.68 o 
   6  14   8      331.64      464.66    121.57 o 
   7  14   8       14.37       55.18     89.11 o 
   8  14   8        2.88      166.66     99.92 o 
   9  14   8       27.74       94.33    131.24 o 
  -2  15   8       84.61      191.28    126.03 o 
  -1  15   8       39.92      -32.44    139.44 o 
   0  15   8      406.59      459.09    143.95 o 
   1  15   8      246.06      157.36     97.33 o 
   2  15   8      152.51      202.47    119.69 o 
   3  15   8       94.92      196.50    109.62 o 
   4  15   8      343.22      193.92    103.67 o 
   5  15   8        1.18      -79.79     79.79 o 
   6  15   8      320.26      283.04    126.42 o 
   7  15   8        4.48       38.40     89.48 o 
   2  16   8      171.86      -50.71    101.42 o 
   3  16   8      117.24        8.95     95.83 o 
   4  16   8        2.07        8.95     94.70 o 
   2  -8   9        2.08        4.85     75.31 o 
   3  -8   9       19.19        5.22    128.63 o 
   5  -8   9      448.85      582.54    135.75 o 
   6  -8   9       13.79      -27.59     98.80 o 
   7  -8   9        0.27       95.87     90.93 o 
   0  -7   9      111.75       16.41     64.88 o 
   1  -7   9        1.08       29.45     54.43 o 
   2  -7   9       69.42      111.86     77.55 o 
   3  -7   9      592.85      563.40     71.74 o 
   4  -7   9       40.23        0.00     68.98 o 
   5  -7   9        0.14      -25.35     71.58 o 
   6  -7   9       80.31        5.22     78.67 o 
   7  -7   9      427.35      262.50     82.09 o 
   8  -7   9       18.61       38.32     75.70 o 
   9  -7   9        3.77      -87.76     87.76 o 
  10  -7   9        3.12       71.23    100.53 o 
  -2  -6   9       77.02       89.86     50.52 o 
  -1  -6   9       38.64        4.10     92.09 o 
   0  -6   9      102.35       70.47     82.78 o 
   1  -6   9      304.39      219.09     48.10 o 
   2  -6   9       13.48       44.61     39.52 o 
   3  -6   9        0.97      -24.19     45.86 o 
   4  -6   9      217.95      167.18     39.12 o 
   5  -6   9      363.65      404.00     44.67 o 
   6  -6   9       17.71       60.15     61.51 o 
   7  -6   9        0.95       -4.94     59.94 o 
   8  -6   9      150.98      -74.41    155.12 o 
   9  -6   9      527.68      325.58    103.21 o 
  10  -6   9        6.36      -19.14     86.46 o 
  11  -6   9      156.27       30.52    148.03 o 
  -3  -5   9       63.02       63.76     90.23 o 
  -2  -5   9       85.31        4.10     90.60 o 
  -1  -5   9       49.43      139.07     89.86 o 
   0  -5   9      269.98      219.64     88.75 o 
   1  -5   9       19.38        3.19     33.86 o 
   2  -5   9      507.13      625.08    107.79 o 
   3  -5   9       49.78       10.29     35.79 o 
   4  -5   9      341.35      337.41     40.14 o 
   5  -5   9       40.68       50.69     14.15 o 
   6  -5   9      862.52      480.15    137.29 o 
   7  -5   9       98.64       16.39     55.32 o 
   8  -5   9       23.73       67.38     54.88 o 
   9  -5   9       40.83       15.23     64.70 o 
  10  -5   9      150.96       73.87    114.10 o 
  11  -5   9       90.81      193.57     93.66 o 
  12  -5   9        0.49       50.55     75.31 o 
  -4  -4   9      100.31      137.59     89.11 o 
  -3  -4   9       17.97       35.05     65.99 o 
  -2  -4   9      260.45      165.57     96.96 o 
  -1  -4   9       20.69      -28.67     67.84 o 
   0  -4   9     1032.07     1198.29    110.36 o 
   1  -4   9      227.72      242.76     66.38 o 
   2  -4   9      184.86      245.13     41.73 o 
   3  -4   9        5.95      -10.77     23.26 o 
   4  -4   9      738.75      943.20     62.05 o 
   5  -4   9       49.15       38.83     16.20 o 
   6  -4   9      140.52      116.32     81.47 o 
   7  -4   9       43.88        8.84     50.62 o 
   8  -4   9     1887.19     1925.89    234.11 o 
   9  -4   9       82.72      126.27     64.25 o 
  10  -4   9       37.30       63.18     66.48 o 
  11  -4   9       47.42      150.27     77.84 o 
  12  -4   9      483.21      425.79    114.87 o 
  13  -4   9      182.93        9.42    104.05 o 
  -5  -3   9       32.61       51.83    121.92 o 
  -4  -3   9       16.51       57.79     77.18 o 
  -3  -3   9       40.31      164.43     76.06 o 
  -2  -3   9      459.59      378.91     77.26 o 
  -1  -3   9      480.70      413.10     85.22 o 
   0  -3   9      340.61      316.39     70.30 o 
   1  -3   9        0.64        1.01     41.55 o 
   2  -3   9     1227.19     1346.43     99.70 o 
   3  -3   9       16.61       52.84     24.84 o 
   4  -3   9      865.91      858.21     77.47 o 
   5  -3   9       12.56       13.17      9.90 o 
   6  -3   9     1611.15     1347.74    119.97 o 
   7  -3   9      291.01      224.94     59.96 o 
   8  -3   9       55.89       74.87     62.52 o 
   9  -3   9       85.90       46.37     64.64 o 
  10  -3   9      636.94      680.16     98.82 o 
  11  -3   9       22.28       91.88     82.94 o 
  12  -3   9       66.38       -1.04    137.21 o 
  13  -3   9       54.72       34.19     76.34 o 
  -5  -2   9       15.93      -23.12    108.12 o 
  -4  -2   9      159.71      111.86     88.00 o 
  -3  -2   9      444.46      388.62     86.90 o 
  -2  -2   9       24.42        5.33     40.39 o 
  -1  -2   9      256.17      299.51     52.56 o 
   0  -2   9     1253.15     1306.21    242.59 o 
   1  -2   9      803.44      922.77    138.42 o 
   2  -2   9       13.15       -4.88     23.34 o 
   3  -2   9       54.67       62.59     19.63 o 
   4  -2   9     1167.93     1319.36    109.52 o 
   5  -2   9      284.56      361.30     86.83 o 
   6  -2   9       36.31       38.40     57.79 o 
   7  -2   9      451.50      359.88     63.10 o 
   8  -2   9     1464.81     1269.83    116.38 o 
   9  -2   9       27.77       34.02     47.13 o 
  10  -2   9        0.82       41.98     54.00 o 
  11  -2   9      161.70       95.27     72.65 o 
  12  -2   9      794.77      982.08    136.41 o 
  13  -2   9      110.93      -26.40     81.16 o 
  14  -2   9       75.05      258.91     95.99 o 
  -6  -1   9       19.94       77.92     97.31 o 
  -5  -1   9      310.74      233.45    132.76 o 
  -4  -1   9       44.49       -0.16     77.74 o 
  -3  -1   9      107.41       83.64     78.49 o 
  -2  -1   9      267.42      174.68     38.55 o 
  -1  -1   9     1506.54     1218.31     85.31 o 
   0  -1   9      342.97      278.18     78.93 o 
   1  -1   9      810.67      824.02    105.48 o 
   2  -1   9     1440.59     1567.05    195.92 o 
   3  -1   9      909.72     1004.01    191.24 o 
   4  -1   9       35.33       48.24     16.49 o 
   5  -1   9       86.68       93.29     14.44 o 
   6  -1   9     1585.94     1317.30    150.47 o 
   7  -1   9       90.64       12.29     44.58 o 
   8  -1   9      211.59      183.93     53.60 o 
   9  -1   9       55.81       36.59     45.39 o 
  10  -1   9       80.33       22.03     77.74 o 
  11  -1   9      446.58      367.97    135.95 o 
  12  -1   9        0.05       89.59     71.45 o 
  13  -1   9        6.99       63.88     73.64 o 
  14  -1   9      215.35      153.93    126.04 o 
  -6   0   9        0.17       -8.20     89.85 o 
  -5   0   9      146.60      100.68     96.57 o 
  -4   0   9       12.48      -10.55     41.39 o 
  -3   0   9      558.47      453.55     79.39 o 
  -2   0   9      235.43      207.68     40.23 o 
  -1   0   9       69.41       32.76     34.08 o 
   0   0   9       35.53        2.80     30.10 o 
   1   0   9       19.04        6.21     22.87 o 
   2   0   9      109.51       83.44     26.17 o 
   3   0   9      594.76      666.29     77.81 o 
   4   0   9      118.77      119.95     22.72 o 
   5   0   9      224.02      253.05     20.43 o 
   6   0   9       25.91       32.09     14.15 o 
   7   0   9       42.06       -4.85     54.06 o 
   8   0   9      494.13      363.64    107.24 o 
   9   0   9      133.78      173.39     54.77 o 
  10   0   9        4.33       -4.76     53.69 o 
  11   0   9      325.87      460.45     84.57 o 
  12   0   9      355.33      286.27     78.91 o 
  13   0   9       41.16        8.70    114.65 o 
  14   0   9        0.12        8.74     74.95 o 
  15   0   9      101.60      110.74    121.18 o 
  -7   1   9      120.20      242.36    125.28 o 
  -6   1   9       15.13       46.98    128.26 o 
  -5   1   9      224.02       69.73     78.68 o 
  -4   1   9      132.97       91.90     33.80 o 
  -3   1   9      417.15      351.55     49.78 o 
  -2   1   9      216.35      178.70     39.22 o 
  -1   1   9     1134.49     1044.05     90.47 o 
   0   1   9      581.49      547.34     46.00 o 
   1   1   9     1733.22     1777.48    196.87 o 
   2   1   9     2035.98     1968.43    258.80 o 
   3   1   9        8.15       52.09     26.21 o 
   4   1   9       26.64       10.54     23.22 o 
   5   1   9     2600.60     2900.17    323.90 o 
   6   1   9      134.20      148.39     17.67 o 
   7   1   9      749.86      882.87     91.44 o 
   8   1   9      151.06      159.61     30.73 o 
   9   1   9       16.49       11.89     52.76 o 
  10   1   9       54.49       31.93     11.59 o 
  11   1   9      383.05      382.15     29.47 o 
  12   1   9       21.20       -8.17     25.19 o 
  13   1   9       53.93      -10.36    100.11 o 
  14   1   9      175.47      -85.02    101.05 o 
  15   1   9        3.83      -41.76    104.39 o 
  -7   2   9       50.87       83.15     87.62 o 
  -6   2   9       28.57      -31.32     84.64 o 
  -5   2   9       34.82       22.74     81.65 o 
  -4   2   9      386.29      295.39     39.33 o 
  -3   2   9       33.96       28.59     27.92 o 
  -2   2   9      182.13      115.44     87.94 o 
  -1   2   9       81.66       45.48     42.27 o 
   0   2   9      285.49      202.77     31.89 o 
   1   2   9      258.65      237.69     31.04 o 
   2   2   9      437.33      473.92     48.48 o 
   3   2   9     2372.92     2529.33    176.88 o 
   4   2   9      747.21      706.13     85.71 o 
   5   2   9      424.00      388.96     32.95 o 
   6   2   9      670.42      740.61     67.01 o 
   7   2   9      999.45     1102.27    102.61 o 
   8   2   9      795.69      878.00     65.45 o 
   9   2   9        1.99      -12.20     12.20 o 
  10   2   9       47.69       75.16     24.51 o 
  11   2   9      244.87      295.64     28.38 o 
  12   2   9      158.13      155.28     28.90 o 
  13   2   9       33.54       86.73     45.68 o 
  14   2   9        0.39      -33.19     33.19 o 
  15   2   9      100.86       77.56    165.55 o 
  -7   3   9       16.50      -91.35     91.35 o 
  -6   3   9      948.07     1060.68    190.27 o 
  -5   3   9        3.04       79.79    112.60 o 
  -4   3   9      623.76      540.87    118.62 o 
  -3   3   9      184.83      153.52     38.17 o 
  -2   3   9     1324.83     1366.76    131.03 o 
  -1   3   9        1.17        8.06     24.79 o 
   0   3   9        3.80       19.97     26.49 o 
   1   3   9      379.23      385.11     38.85 o 
   2   3   9     1466.04     1498.91     96.36 o 
   3   3   9      121.24      140.14     27.05 o 
   4   3   9      370.70      423.81     62.75 o 
   5   3   9     2179.35     2261.05    184.31 o 
   6   3   9      929.71      932.99     45.33 o 
   7   3   9     1022.47     1186.59     72.56 o 
   8   3   9      127.50      108.40     20.93 o 
   9   3   9       19.42        0.25     12.93 o 
  10   3   9      147.26      186.05     24.43 o 
  11   3   9       76.44       50.51     24.52 o 
  12   3   9      122.43      117.66     28.73 o 
  13   3   9      665.74      880.15    142.66 o 
  14   3   9      133.64      137.62     56.23 o 
  15   3   9      181.07      208.56    174.32 o 
  -7   4   9       46.74      113.72    108.87 o 
  -6   4   9        0.19      -52.57    105.14 o 
  -5   4   9        1.89      135.34    111.11 o 
  -4   4   9      850.39      880.48    136.18 o 
  -3   4   9      718.80      728.77     86.20 o 
  -2   4   9       31.40       66.57     49.33 o 
  -1   4   9       57.48       87.69     48.76 o 
   0   4   9      503.51      514.89     71.36 o 
   1   4   9      102.71       93.16     27.85 o 
   2   4   9        7.93       11.35     31.76 o 
   3   4   9       63.72       59.39     28.90 o 
   4   4   9     1565.93     1515.07     67.68 o 
   5   4   9       21.82       18.42     19.56 o 
   6   4   9       29.16       46.68     22.03 o 
   7   4   9     2393.68     2395.85    114.20 o 
   8   4   9        4.47       -3.18     19.02 o 
   9   4   9      156.72      161.08     26.36 o 
  10   4   9      457.77      458.68     44.52 o 
  11   4   9       12.07       10.12     26.41 o 
  12   4   9        0.90       14.28     29.94 o 
  13   4   9      103.56      168.56     42.66 o 
  14   4   9       51.43      105.52     73.45 o 
  15   4   9      417.71      415.67     92.68 o 
  -7   5   9       13.54       39.15    112.60 o 
  -6   5   9      739.56      841.93    157.79 o 
  -5   5   9      123.84      113.73     83.90 o 
  -4   5   9      181.37      173.39     89.12 o 
  -3   5   9      766.35      767.99     95.33 o 
  -2   5   9       99.07      211.89     90.42 o 
  -1   5   9      596.11      760.77     66.35 o 
   0   5   9      105.42      165.26     57.63 o 
   1   5   9       11.54        0.95     20.11 o 
   2   5   9     2980.92     3101.99    223.62 o 
   3   5   9      680.41      754.85     52.56 o 
   4   5   9      136.06       96.25     25.81 o 
   5   5   9      435.76      442.26     42.25 o 
   6   5   9     1229.37     1300.74     70.64 o 
   7   5   9       44.19       55.38     30.28 o 
   8   5   9        6.55       -0.69     24.38 o 
   9   5   9        1.15        4.16     18.88 o 
  10   5   9        7.68       -8.34     24.92 o 
  11   5   9        1.49      -20.62     23.36 o 
  12   5   9      264.36      278.18     51.33 o 
  13   5   9        1.90        6.31     35.50 o 
  14   5   9      214.33      193.69    146.36 o 
  15   5   9        2.32       -9.32     83.52 o 
  -7   6   9       78.86       20.13    115.21 o 
  -6   6   9      160.37      130.88    110.74 o 
  -5   6   9      291.83      251.35    120.82 o 
  -4   6   9      558.58      647.90    125.70 o 
  -3   6   9      257.70      207.87     77.92 o 
  -2   6   9      247.21      235.95     56.37 o 
  -1   6   9      969.68     1072.43     93.68 o 
   0   6   9      276.12      217.82     35.86 o 
   1   6   9      224.88      230.43     33.58 o 
   2   6   9      355.31      359.37     41.16 o 
   3   6   9       95.44       67.97     30.99 o 
   4   6   9      326.49      367.29     53.29 o 
   5   6   9       46.94       46.98     34.63 o 
   6   6   9      862.40      929.73     77.97 o 
   7   6   9      150.48      159.15     35.83 o 
   8   6   9      375.88      407.24     51.94 o 
   9   6   9       42.85       13.59     22.76 o 
  10   6   9      766.32      692.99     85.46 o 
  11   6   9        0.07        9.25     29.56 o 
  12   6   9       31.33        7.18     40.86 o 
  13   6   9        3.19      -35.26     62.82 o 
  14   6   9      275.66      308.17     80.74 o 
  15   6   9       33.99       64.13     73.45 o 
  -7   7   9      375.41      423.65    158.12 o 
  -6   7   9      307.13      239.78    102.18 o 
  -5   7   9       21.62       65.99     91.35 o 
  -4   7   9       44.54      -30.20     75.69 o 
  -3   7   9      223.52      220.76    100.31 o 
  -2   7   9       18.71       57.84     49.82 o 
  -1   7   9        7.99      -34.95     34.95 o 
   0   7   9      608.85      626.57     58.43 o 
   1   7   9     1113.61     1105.71     73.60 o 
   2   7   9      822.25      884.12     71.56 o 
   3   7   9      212.25      225.92     38.49 o 
   4   7   9      108.84      112.03     31.63 o 
   5   7   9      903.97      968.52     63.04 o 
   6   7   9      615.84      633.05     55.45 o 
   7   7   9        7.72       42.37     25.95 o 
   8   7   9      604.28      652.72     82.17 o 
   9   7   9      153.07      115.42     42.47 o 
  10   7   9     1258.99     1269.58    117.55 o 
  11   7   9       91.15       85.08     39.15 o 
  12   7   9      335.51      331.48    114.68 o 
  13   7   9       12.37     -107.38    107.38 o 
  14   7   9      117.30       94.94     69.35 o 
  -7   8   9      305.88       82.41    180.49 o 
  -6   8   9       29.00       66.74    118.19 o 
  -5   8   9      756.94      740.11    158.17 o 
  -4   8   9      116.56      192.03     96.20 o 
  -3   8   9      170.27      330.00     89.87 o 
  -2   8   9        0.52        2.81     18.92 o 
  -1   8   9     2026.43     2263.25    138.39 o 
   0   8   9       78.87       62.57     28.31 o 
   1   8   9       59.72       66.21     34.28 o 
   2   8   9      386.64      383.07     52.92 o 
   3   8   9     1126.57     1216.52    163.84 o 
   4   8   9       23.75      -23.85     47.01 o 
   5   8   9       82.06       54.39     31.57 o 
   6   8   9      356.27      382.75     92.15 o 
   7   8   9      329.67      317.37     47.91 o 
   8   8   9      662.65      681.56     46.20 o 
   9   8   9       65.85       48.70     27.68 o 
  10   8   9      999.09      999.67     76.83 o 
  11   8   9       38.36       72.54     38.20 o 
  12   8   9      171.43      123.11     46.61 o 
  13   8   9        7.99       29.83     45.47 o 
  -6   9   9        8.77      226.31    123.41 o 
  -5   9   9        1.00       86.50    142.42 o 
  -4   9   9        4.52       10.07     80.53 o 
  -3   9   9     2679.31     2924.55    323.91 o 
  -2   9   9       47.14       47.01     63.20 o 
  -1   9   9       36.25       78.12     29.21 o 
   0   9   9      640.81      638.05     65.16 o 
   1   9   9     3150.32     3374.24    194.84 o 
   2   9   9       19.22       43.86     50.06 o 
   3   9   9      402.67      374.31     49.42 o 
   4   9   9      720.48      618.67     59.47 o 
   5   9   9      858.40      836.37     69.26 o 
   6   9   9       64.76       95.47     35.03 o 
   7   9   9      152.39      144.89     54.88 o 
   8   9   9      195.81      227.67     39.80 o 
   9   9   9     1148.85     1117.31     76.52 o 
  10   9   9       21.15      -15.42     75.50 o 
  11   9   9        7.25       58.73     42.92 o 
  12   9   9      364.85      314.25     60.91 o 
  13   9   9      182.24      252.44     92.47 o 
  14   9   9        9.97      -21.62     82.40 o 
  -6  10   9      117.15      230.43    153.62 o 
  -5  10   9      299.51      369.18    156.62 o 
  -4  10   9      237.57      319.20    114.85 o 
  -3  10   9      178.08      173.99     35.07 o 
  -2  10   9      105.97       92.03     82.22 o 
  -1  10   9     1210.72     1353.60    110.72 o 
   0  10   9        1.80      -10.74     32.86 o 
   1  10   9      484.93      448.89     58.73 o 
   2  10   9       41.10       23.61     37.20 o 
   3  10   9      205.89      185.99     54.52 o 
   4  10   9       10.71        8.94     33.15 o 
   5  10   9      204.71      186.15     41.80 o 
   6  10   9        4.58       55.56     36.61 o 
   7  10   9      466.19      390.17     91.00 o 
   8  10   9       65.53       38.50     29.95 o 
   9  10   9      361.68      257.58     77.33 o 
  10  10   9       12.56       30.24     34.27 o 
  11  10   9      713.99      633.40     78.07 o 
  12  10   9       14.24        8.20     65.25 o 
  13  10   9       31.05      -74.94     74.94 o 
  -5  11   9       16.24       20.13    165.17 o 
  -4  11   9      219.28      305.77    148.04 o 
  -3  11   9      267.83      184.59    145.81 o 
  -2  11   9      257.45      292.55     60.60 o 
  -1  11   9        0.74      -17.30     42.14 o 
   0  11   9      423.67      381.87     81.49 o 
   1  11   9      336.62      379.05     63.82 o 
   2  11   9      116.28       64.56     35.72 o 
   3  11   9        1.24       97.58     47.62 o 
   4  11   9      830.44      804.32     87.05 o 
   5  11   9     1484.55     1647.86    131.18 o 
   6  11   9       16.66      -12.65     48.60 o 
   7  11   9      250.66      200.40     34.75 o 
   8  11   9      126.43      107.07     39.52 o 
   9  11   9      681.74      727.90    286.67 o 
  10  11   9        8.29       24.18     30.58 o 
  11  11   9      111.67      116.71     80.54 o 
  12  11   9       20.79       93.21    109.62 o 
  -5  12   9       33.94        0.00    123.78 o 
  -4  12   9      228.15      297.57    161.09 o 
  -3  12   9       58.42      120.43    134.60 o 
  -2  12   9      294.67      308.93    105.91 o 
  -1  12   9      220.93      233.98    116.90 o 
   0  12   9      129.82      169.89     52.90 o 
   1  12   9        2.59       -9.32     64.87 o 
   2  12   9      122.84       18.64     60.03 o 
   3  12   9       61.73       45.86     68.61 o 
   4  12   9      151.21      190.91     72.71 o 
   5  12   9      415.52      237.57     80.56 o 
   6  12   9      289.14      325.19     92.48 o 
   7  12   9      807.98      622.43    285.95 o 
   8  12   9       79.18       68.69     31.13 o 
   9  12   9       41.21       86.13     77.92 o 
  10  12   9       16.68      100.67     76.43 o 
  11  12   9      139.22       16.03     83.90 o 
  12  12   9       11.57        8.20     80.53 o 
  -4  13   9       21.56      111.11    174.12 o 
  -3  13   9      205.18      200.61    114.48 o 
  -2  13   9       92.92       66.00     94.33 o 
  -1  13   9      233.58      548.53    140.58 o 
   0  13   9      592.19      433.79    126.07 o 
   1  13   9      104.83       97.69     83.52 o 
   2  13   9      137.23      180.47     83.15 o 
   3  13   9       43.25      -64.50     68.98 o 
   4  13   9      976.55      992.84    136.93 o 
   5  13   9       59.88       22.37    103.28 o 
   6  13   9      190.45      140.66     33.00 o 
   7  13   9       86.02      107.01     85.76 o 
   8  13   9      472.96      468.07    113.01 o 
   9  13   9      342.19      294.24    110.39 o 
  10  13   9        6.27      124.53    100.29 o 
  11  13   9       37.80       11.93     91.72 o 
  -2  14   9      245.75      174.14    122.31 o 
   0  14   9      174.00      298.68    116.71 o 
   1  14   9      320.93      446.76    158.12 o 
   2  14   9      509.75      412.88    152.92 o 
   3  14   9       59.99        0.00    115.21 o 
   4  14   9      112.14       22.74    109.25 o 
   5  14   9        1.68      -31.32     67.11 o 
   6  14   9      451.83      460.97    127.55 o 
   7  14   9        0.45       12.68     77.18 o 
   8  14   9       30.17      -75.31    117.07 o 
   9  14   9       10.07      208.42    102.16 o 
  -1  15   9       10.59      192.01    117.07 o 
   0  15   9      522.79      667.98    158.88 o 
   1  15   9      150.03      158.47    111.86 o 
   2  15   9      112.34      148.40    111.49 o 
   3  15   9      133.49      133.86    101.42 o 
   4  15   9      375.31      465.05    127.54 o 
   5  15   9       17.76      -62.64     85.01 o 
   6  15   9       45.80      149.14     96.57 o 
   7  15   9       23.90      -21.25     98.43 o 
   3  -7  10      256.02      193.53     99.19 o 
   4  -7  10       84.11       19.39     97.32 o 
   5  -7  10      118.99      -20.13    135.35 o 
   6  -7  10        8.30       67.97    110.55 o 
   7  -7  10      339.23      208.07    245.19 o 
   0  -6  10        1.81        3.73     83.89 o 
   1  -6  10       11.86       23.86     63.76 o 
   2  -6  10      368.59      373.67     95.84 o 
   3  -6  10      105.80      155.48     47.35 o 
   4  -6  10       32.45      110.36    119.68 o 
   5  -6  10       66.43       -9.59     65.95 o 
   6  -6  10      354.22      303.33     98.22 o 
   7  -6  10       86.07       29.18     83.17 o 
   8  -6  10        9.61       12.53    129.00 o 
   9  -6  10      124.89       23.33    100.14 o 
  10  -6  10       98.65       88.55     88.32 o 
  -1  -5  10        1.59      -60.40     60.40 o 
   0  -5  10      660.12      732.58    127.57 o 
   1  -5  10        0.51       74.19     74.19 o 
   2  -5  10       83.64      107.01     68.61 o 
   3  -5  10      229.30      234.92     66.75 o 
   4  -5  10      450.49      443.45     78.69 o 
   5  -5  10      128.71       72.99     52.36 o 
   6  -5  10       22.47        5.36     60.28 o 
   7  -5  10      118.95      -19.45    101.42 o 
   8  -5  10      258.70      214.14     78.83 o 
   9  -5  10       49.55      -71.59     71.59 o 
  10  -5  10       12.59       22.63    128.63 o 
  11  -5  10      122.94      128.44    104.27 o 
  -2  -4  10       48.37      146.90    101.79 o 
  -1  -4  10       97.01      114.10     70.84 o 
   0  -4  10        0.51      -41.01     49.21 o 
   1  -4  10      119.06       70.82     45.88 o 
   2  -4  10      754.62      694.61     92.89 o 
   3  -4  10        2.07       57.22     68.23 o 
   4  -4  10        7.92       20.68     36.17 o 
   5  -4  10       19.01       20.96     14.44 o 
   6  -4  10      912.90      697.04    105.31 o 
   7  -4  10      230.05      146.24     75.04 o 
   8  -4  10      236.33      129.72    145.99 o 
   9  -4  10       68.69       30.05     63.55 o 
  10  -4  10       69.55      123.93     78.07 o 
  11  -4  10       73.79       88.81     91.88 o 
  12  -4  10       87.18      178.57    153.06 o 
  -3  -3  10       14.85      -45.11     67.86 o 
  -2  -3  10       25.94      121.55     90.23 o 
  -1  -3  10      393.14      379.65     86.15 o 
   0  -3  10      417.37      368.10     93.24 o 
   1  -3  10        5.07      -32.81     34.01 o 
   2  -3  10      210.87      142.61     39.04 o 
   3  -3  10      116.00      115.82     37.17 o 
   4  -3  10     1097.52     1025.90     74.21 o 
   5  -3  10       41.48       57.96     19.04 o 
   6  -3  10      157.42       71.59    100.31 o 
   7  -3  10       65.01      188.62     62.67 o 
   8  -3  10      160.29      119.78     65.50 o 
   9  -3  10      170.66      100.07    115.03 o 
  10  -3  10      397.62      234.36     78.25 o 
  11  -3  10        6.80      -26.64     77.13 o 
  12  -3  10        1.04        7.84     92.53 o 
  13  -3  10        0.35      -84.08     84.08 o 
  -4  -2  10      110.58       68.23     79.42 o 
  -3  -2  10      367.93      255.10    135.00 o 
  -2  -2  10      126.51       27.13     42.14 o 
  -1  -2  10        8.40      -18.37     46.38 o 
   0  -2  10        5.56       32.22     32.89 o 
   1  -2  10      703.70      641.54    112.74 o 
   2  -2  10      370.82      356.26     43.83 o 
   3  -2  10        0.28       -8.89     28.10 o 
   4  -2  10      144.57      150.69     57.05 o 
   5  -2  10      264.01      316.96     27.21 o 
   6  -2  10      158.91      120.07     81.66 o 
   7  -2  10        6.02      -27.28     59.65 o 
   8  -2  10      967.25      747.58     92.38 o 
   9  -2  10      268.39      182.94     69.81 o 
  10  -2  10       67.02      121.85    152.31 o 
  11  -2  10        0.15        5.33    126.02 o 
  12  -2  10      223.84       97.92     89.98 o 
  13  -2  10       27.97       42.36     87.74 o 
  14  -2  10      183.00      293.82    114.57 o 
  -5  -1  10      943.13     1117.33    174.22 o 
  -4  -1  10       39.70       43.62     79.42 o 
  -3  -1  10       10.82        4.62     49.15 o 
  -2  -1  10       19.53       44.02     40.90 o 
  -1  -1  10     1151.83     1100.82    193.95 o 
   0  -1  10        0.25       -9.17     31.06 o 
   1  -1  10        4.34       34.21     30.56 o 
   2  -1  10        9.97      -17.23     22.21 o 
   3  -1  10     1418.32     1596.97    157.39 o 
   4  -1  10       27.85       26.76     17.20 o 
   5  -1  10        0.07       22.44     17.81 o 
   6  -1  10       54.88       42.11      9.52 o 
   7  -1  10      805.15      770.43    126.10 o 
   8  -1  10       33.06       30.34     46.17 o 
   9  -1  10      402.66      279.67     76.86 o 
  10  -1  10      504.45      482.49     81.70 o 
  11  -1  10       53.54       63.02     76.47 o 
  12  -1  10        9.74       63.21     86.26 o 
  13  -1  10        3.79      -44.33     66.83 o 
  14  -1  10       99.09       98.19     79.45 o 
  -5   0  10        0.12      -24.23     85.01 o 
  -4   0  10        5.24      -70.84     70.84 o 
  -3   0  10      649.65      450.29    182.22 o 
  -2   0  10       37.80       -2.45     32.26 o 
  -1   0  10       85.90       56.98     39.03 o 
   0   0  10       24.71       46.83     56.01 o 
   1   0  10     2834.99     2933.47    472.58 o 
   2   0  10      126.90       80.10     37.16 o 
   3   0  10      265.86      225.94     30.07 o 
   4   0  10      123.65       94.24     27.15 o 
   5   0  10      893.35      893.07     52.72 o 
   6   0  10      176.13       88.57     89.49 o 
   7   0  10      385.45      269.28     78.32 o 
   8   0  10      256.35      145.22     49.67 o 
   9   0  10      854.28      743.56     89.13 o 
  10   0  10       22.80        3.97     47.93 o 
  11   0  10      447.83      448.17     82.36 o 
  12   0  10      102.54      -36.79     89.51 o 
  13   0  10      235.58      362.41    123.43 o 
  14   0  10        7.84       41.75     77.42 o 
  -5   1  10      233.66      114.85    136.11 o 
  -4   1  10      190.36      -43.63     91.36 o 
  -3   1  10       43.71       49.90     41.30 o 
  -2   1  10      214.92      188.01     47.74 o 
  -1   1  10      977.34      966.99     74.60 o 
   0   1  10       75.30       94.64     36.13 o 
   1   1  10       11.60       -4.41     31.42 o 
   2   1  10        0.68      -12.56     28.61 o 
   3   1  10     1096.85     1194.18    103.82 o 
   4   1  10       25.87       -4.42     17.26 o 
   5   1  10      215.17      208.56     25.16 o 
   6   1  10      162.91      203.49     25.60 o 
   7   1  10      136.35      186.46     32.44 o 
   8   1  10       76.00       69.01     79.23 o 
   9   1  10       50.48       57.51     60.77 o 
  10   1  10      108.27      168.08     62.18 o 
  11   1  10       78.84      203.70     74.68 o 
  12   1  10       75.62       46.04     73.01 o 
  13   1  10       77.76      199.42     88.29 o 
  14   1  10        2.14     -101.04    106.26 o 
  15   1  10      137.99       57.79    105.15 o 
  -6   2  10       96.59       -4.47    104.40 o 
  -5   2  10       38.85      -71.21     75.69 o 
  -4   2  10      505.91      552.74    131.66 o 
  -3   2  10      359.84      310.57     63.96 o 
  -2   2  10       77.92       84.32     59.77 o 
  -1   2  10       94.47       72.42     38.32 o 
   0   2  10      116.83       83.28     30.29 o 
   1   2  10       93.81       68.82     30.56 o 
   2   2  10      115.94      113.63     28.68 o 
   3   2  10       95.94      112.59     28.48 o 
   4   2  10      541.58      660.67    124.67 o 
   5   2  10       46.67       54.94     20.81 o 
   6   2  10       50.64       39.95     20.26 o 
   7   2  10      223.10      227.39     24.86 o 
   8   2  10      263.01      284.08     24.07 o 
   9   2  10     1597.33     1775.82    115.43 o 
  10   2  10       85.47       60.95     39.61 o 
  11   2  10      362.83      315.66     52.60 o 
  12   2  10        1.65       -8.61     16.52 o 
  13   2  10      162.03      267.12    184.76 o 
  14   2  10        2.47      -10.44     99.92 o 
  15   2  10      113.31      203.58    156.60 o 
  -6   3  10      126.35       72.71    159.21 o 
  -5   3  10        0.82       92.46    120.05 o 
  -4   3  10      524.39      515.83    126.81 o 
  -3   3  10        8.97       40.17     49.96 o 
  -2   3  10     1036.67      934.12     68.36 o 
  -1   3  10       76.24       77.93     62.57 o 
   0   3  10      263.37      225.39     52.88 o 
   1   3  10      374.06      347.99     39.61 o 
   2   3  10      440.47      412.51     41.49 o 
   3   3  10      553.04      592.38     48.08 o 
   4   3  10      414.62      408.31     45.34 o 
   5   3  10      115.61      184.19     60.29 o 
   6   3  10      523.95      553.82     82.88 o 
   7   3  10        3.11      -12.99     20.78 o 
   8   3  10      971.97     1143.76     71.31 o 
   9   3  10      351.93      337.46     52.95 o 
  10   3  10       74.88       85.02     16.77 o 
  11   3  10      278.16      278.63     30.86 o 
  12   3  10        8.87       24.31     45.98 o 
  13   3  10       41.42      139.07     74.38 o 
  14   3  10        1.39      -31.69     31.69 o 
  15   3  10       23.45       41.39    103.28 o 
  -6   4  10       21.47      -51.82     99.18 o 
  -5   4  10        4.06      -19.01     85.75 o 
  -4   4  10      537.28      332.70    135.02 o 
  -3   4  10      189.47       82.78     77.93 o 
  -2   4  10       31.47      102.32     71.24 o 
  -1   4  10        5.89       30.37     25.36 o 
   0   4  10       97.35      153.06     37.50 o 
   1   4  10       12.25       31.31     35.94 o 
   2   4  10      138.70      116.35     37.68 o 
   3   4  10      143.12      138.79     54.42 o 
   4   4  10     1664.84     1802.04     88.77 o 
   5   4  10      110.70      132.30     28.63 o 
   6   4  10       12.59       25.92     24.11 o 
   7   4  10       53.59       16.27     18.35 o 
   8   4  10     1985.08     2378.86    290.53 o 
   9   4  10      171.34      168.05     35.00 o 
  10   4  10       84.51       93.28     22.35 o 
  11   4  10       70.01       56.73     24.34 o 
  12   4  10      339.91      427.03    140.38 o 
  13   4  10       90.31       32.30    144.11 o 
  14   4  10        1.36       74.33     61.16 o 
  15   4  10       43.16      -51.08     87.25 o 
  -6   5  10      310.57      194.66    126.42 o 
  -5   5  10      476.98      249.88    132.40 o 
  -4   5  10       43.26       73.82     78.67 o 
  -3   5  10       25.55      -39.52     64.13 o 
  -2   5  10     1730.12     2048.00    158.12 o 
  -1   5  10        0.61       54.66     49.78 o 
   0   5  10       10.51       15.81     31.18 o 
   1   5  10      422.05      421.79     59.21 o 
   2   5  10      447.38      420.56     60.87 o 
   3   5  10       20.08       31.67     53.61 o 
   4   5  10      101.34      137.96     32.78 o 
   5   5  10       37.78       52.98     43.05 o 
   6   5  10      476.07      545.65     53.44 o 
   7   5  10      972.15      978.55     64.32 o 
   8   5  10      509.96      517.47     75.81 o 
   9   5  10       13.54       12.58     28.22 o 
  10   5  10     1861.63     1864.33    145.22 o 
  11   5  10       76.53       46.45     33.89 o 
  12   5  10        0.12       -7.37     33.53 o 
  13   5  10       77.84       99.16     52.53 o 
  14   5  10      350.46      436.22    156.82 o 
  15   5  10       62.31      -34.40     47.23 o 
  -6   6  10       38.71      -69.72    159.58 o 
  -5   6  10       30.45      129.75    154.73 o 
  -4   6  10      106.26      149.89     99.93 o 
  -3   6  10     1290.37     1350.25    185.11 o 
  -2   6  10      111.85      156.66     59.96 o 
  -1   6  10      382.79      360.58     85.02 o 
   0   6  10       67.46       85.08     76.25 o 
   1   6  10       26.95      -34.22     43.08 o 
   2   6  10      204.98      186.44     38.53 o 
   3   6  10       26.74      -18.22     22.80 o 
   4   6  10      813.83      872.50     67.90 o 
   5   6  10        9.72        6.29     32.79 o 
   6   6  10       73.23       83.69     30.36 o 
   7   6  10        1.15       -7.29     24.56 o 
   8   6  10      819.42      986.24     79.53 o 
   9   6  10       29.06       78.91     30.45 o 
  10   6  10      244.50      189.91     40.26 o 
  11   6  10        2.76      -29.50     29.50 o 
  12   6  10      882.50      824.57     90.59 o 
  13   6  10       27.76        2.87     47.83 o 
  14   6  10        0.06       -1.98     44.26 o 
  15   6  10        1.93       20.13     95.45 o 
  -6   7  10        3.11       86.13    121.54 o 
  -5   7  10      211.99      146.55    156.61 o 
  -4   7  10      203.48      161.46     95.83 o 
  -3   7  10      165.61      135.36    105.53 o 
  -2   7  10      774.21      802.83    139.90 o 
  -1   7  10      886.18      905.14    101.67 o 
   0   7  10      151.94      121.76     31.70 o 
   1   7  10       62.13       23.83     28.76 o 
   2   7  10      531.06      471.34     75.65 o 
   3   7  10      305.50      266.83     43.91 o 
   4   7  10      130.13      110.11     40.54 o 
   5   7  10      114.30       77.06     30.64 o 
   6   7  10       20.21       12.78     27.27 o 
   7   7  10      217.58      197.34     55.36 o 
   8   7  10      262.80      245.36     69.97 o 
   9   7  10      143.76      168.85     31.01 o 
  10   7  10      818.27      894.72     87.78 o 
  11   7  10       48.22       49.53     33.10 o 
  12   7  10        3.97      -30.92     43.13 o 
  13   7  10       16.25       31.35     50.42 o 
  14   7  10      318.23      233.17     73.52 o 
  -6   8  10        0.21       20.51    117.44 o 
  -5   8  10       10.25       35.42    121.92 o 
  -4   8  10        5.04      -10.07     85.75 o 
  -3   8  10      829.17      867.38    170.49 o 
  -2   8  10       24.39       39.52     64.50 o 
  -1   8  10      105.64      122.67     73.45 o 
   0   8  10      137.23       86.33     42.86 o 
   1   8  10      331.89      403.86     48.37 o 
   2   8  10       30.27        9.36     31.84 o 
   3   8  10      849.93      905.65     74.51 o 
   4   8  10      520.34      596.76     60.44 o 
   5   8  10       58.52      110.38     41.04 o 
   6   8  10      523.06      483.28     91.23 o 
   7   8  10        4.70      -18.04     32.38 o 
   8   8  10      445.61      376.06     64.20 o 
   9   8  10      383.40      350.04    134.82 o 
  10   8  10       31.08       41.72     34.91 o 
  11   8  10      366.96      324.30     52.36 o 
  12   8  10      616.33      571.26    103.32 o 
  13   8  10      264.46      413.30    148.79 o 
  14   8  10        5.05       16.58     58.82 o 
  -5   9  10       78.25      239.00    127.14 o 
  -4   9  10       96.85      151.01    105.89 o 
  -3   9  10      274.42      189.44    114.48 o 
  -2   9  10       20.26        9.69     83.52 o 
  -1   9  10     1150.19     1174.81    121.47 o 
   0   9  10      307.33      312.71     50.74 o 
   1   9  10      421.06      492.61     60.61 o 
   2   9  10      302.79      246.26     44.82 o 
   3   9  10      444.16      477.37     56.12 o 
   4   9  10      400.64      456.63     57.63 o 
   5   9  10     1774.46     2055.61    119.67 o 
   6   9  10        7.58       19.60     33.61 o 
   7   9  10      638.06      638.85     65.20 o 
   8   9  10        0.06       -6.94     38.47 o 
   9   9  10      327.23      360.14     48.55 o 
  10   9  10      540.63      591.41     91.64 o 
  11   9  10      276.18      297.07    118.96 o 
  12   9  10        1.70      -10.14     98.43 o 
  13   9  10      192.09       75.04     86.14 o 
  14   9  10      119.49      133.11    120.06 o 
  -5  10  10       18.86       60.77    116.33 o 
  -4  10  10       97.47      134.98     99.93 o 
  -3  10  10      201.42      242.00    118.58 o 
  -2  10  10        6.14       29.08     68.23 o 
  -1  10  10      314.65      267.32     56.36 o 
   0  10  10      585.74      594.10     71.69 o 
   1  10  10       83.72       72.04     38.89 o 
   2  10  10      307.26      246.88     48.64 o 
   3  10  10     1728.91     1796.22    133.79 o 
   4  10  10      252.20      213.61     50.51 o 
   5  10  10      151.58       82.89     39.45 o 
   6  10  10      224.96      207.77     44.55 o 
   7  10  10     3526.65     3809.34    359.40 o 
   8  10  10       32.14       -3.67     32.06 o 
   9  10  10       60.49       26.91     46.05 o 
  10  10  10        0.22      -11.65     32.10 o 
  11  10  10      304.46      406.27     85.03 o 
  12  10  10       32.90      -27.64     86.69 o 
  13  10  10       14.50       -8.20     70.47 o 
  -4  11  10       15.15       44.74    104.02 o 
  -3  11  10        1.07        0.00    102.53 o 
  -2  11  10      605.30      772.48    154.42 o 
  -1  11  10      155.89      217.15     58.92 o 
   0  11  10       21.60      -17.70     46.23 o 
   1  11  10      472.78      498.72     69.87 o 
   2  11  10      518.90      664.55    193.58 o 
   3  11  10     1226.27     1225.47    106.58 o 
   4  11  10       15.68        8.43     39.52 o 
   5  11  10      690.01      670.54     78.80 o 
   6  11  10      302.47      257.01     81.11 o 
   7  11  10        6.78       34.59     47.64 o 
   8  11  10        0.75       26.47     31.54 o 
   9  11  10      710.38      703.96    129.44 o 
  10  11  10        6.62      -15.29     55.93 o 
  11  11  10       46.20      -68.98     68.98 o 
  12  11  10       47.30      125.65     80.91 o 
  -4  12  10      143.41      161.83    147.28 o 
  -3  12  10       10.78      -58.16     96.94 o 
  -2  12  10        1.56       76.43    100.29 o 
  -1  12  10       67.16       72.82     93.03 o 
   0  12  10      650.16      651.09     93.89 o 
   1  12  10        6.18       99.43     56.43 o 
   2  12  10       32.35       64.98     65.29 o 
   3  12  10       59.83      149.08     61.11 o 
   4  12  10      163.92      164.62     59.76 o 
   5  12  10      360.64      459.09    122.70 o 
   6  12  10      893.33      934.96    148.12 o 
   7  12  10      345.51      293.50    100.69 o 
   8  12  10       60.34       58.89     41.01 o 
   9  12  10       25.68      -62.26     62.26 o 
  10  12  10      180.14      114.10     85.39 o 
  11  12  10       99.93       -8.20     68.23 o 
  12  12  10        2.20      -11.93     88.36 o 
  -3  13  10       17.47      -91.35    110.36 o 
  -2  13  10      275.34      366.19    114.11 o 
  -1  13  10        0.69        9.32     89.48 o 
   0  13  10      372.34      464.68    145.44 o 
   1  13  10       37.52       54.08    133.11 o 
   2  13  10     1454.31     1619.29    353.82 o 
   3  13  10       12.48        2.33     54.68 o 
   4  13  10      174.65      285.63    129.02 o 
   5  13  10        5.96        4.47     68.23 o 
   6  13  10      480.45      496.42    120.84 o 
   7  13  10        0.50       17.52    100.29 o 
   8  13  10      639.58      480.80    114.89 o 
   9  13  10      115.88       -8.20    120.06 o 
  10  13  10      168.78      234.91    105.15 o 
  11  13  10        3.82      163.68    131.61 o 
  -1  14  10      144.83      -51.83    108.51 o 
   0  14  10       53.07      126.77    150.26 o 
   1  14  10      412.72      211.08    103.30 o 
   2  14  10      905.13     1057.28    192.13 o 
   3  14  10        0.87      -51.08     79.04 o 
   4  14  10      621.97      637.45    152.56 o 
   5  14  10       88.14       77.55     86.50 o 
   6  14  10      402.17      196.54    107.41 o 
   7  14  10       25.85      304.98    139.44 o 
   8  14  10      145.37      246.10    118.95 o 
   9  14  10       89.88       82.40     95.08 o 
   0  15  10      804.87      592.75    179.06 o 
   1  15  10      359.97      314.75    126.79 o 
   2  15  10       80.75       60.78    126.40 o 
   3  15  10      397.70      485.19    158.50 o 
   4  15  10      214.48      189.43    120.07 o 
   5  15  10      194.71       36.54     95.46 o 
   6  15  10      177.51      299.05    156.24 o 
   7  15  10      111.46      221.85    143.55 o 
   4  -6  11       17.81      -78.77     78.77 o 
   5  -6  11      152.50      163.72     82.87 o 
   6  -6  11       38.02      -40.69     71.62 o 
   7  -6  11       35.60      194.46     78.81 o 
   1  -5  11       68.11       43.25     58.91 o 
   2  -5  11        2.59        0.00     62.26 o 
   3  -5  11      116.99       -8.58     91.35 o 
   4  -5  11      473.54      228.62    107.78 o 
   5  -5  11        8.06       57.43     68.22 o 
   6  -5  11        8.05      -31.57     91.35 o 
   7  -5  11        8.26      -50.95    121.36 o 
   8  -5  11      140.73       87.36     94.00 o 
   9  -5  11        1.12       57.17     73.82 o 
  10  -5  11       51.42      -10.44    131.62 o 
   0  -4  11       71.75       12.75     44.61 o 
   1  -4  11        5.83       10.48     55.93 o 
   2  -4  11      149.79       72.81    123.05 o 
   3  -4  11        9.72      -25.87     35.30 o 
   4  -4  11       52.45       25.69     47.13 o 
   5  -4  11        1.16       88.36     88.36 o 
   6  -4  11      536.20      537.60    277.87 o 
   7  -4  11       59.91      126.80     77.93 o 
   8  -4  11       10.04       70.65     77.64 o 
   9  -4  11       30.59       10.02     76.81 o 
  10  -4  11      498.22      353.12    111.14 o 
  11  -4  11        0.38      -87.16    107.75 o 
  -1  -3  11        0.43        1.31     50.42 o 
   0  -3  11      421.93      324.94    147.31 o 
   1  -3  11      137.65       26.91     40.40 o 
   2  -3  11       90.97       57.98     47.94 o 
   3  -3  11       75.56       39.19     35.11 o 
   4  -3  11      544.80      584.62     77.40 o 
   5  -3  11       39.60       56.37     22.11 o 
   6  -3  11        6.78        4.85     80.91 o 
   7  -3  11        5.64       -5.99     68.13 o 
   8  -3  11      402.89      280.98    132.02 o 
   9  -3  11        8.05     -109.24    109.24 o 
  10  -3  11        2.39      -60.33     70.49 o 
  11  -3  11        0.18       28.84     97.68 o 
  12  -3  11      246.72      326.57     90.62 o 
  -2  -2  11       55.56      -64.61     69.86 o 
  -1  -2  11      496.23      327.33     85.22 o 
   0  -2  11       30.83       87.83     56.16 o 
   1  -2  11      114.59      105.73     42.29 o 
   2  -2  11      315.62      264.81     76.92 o 
   3  -2  11      192.18      145.01    117.09 o 
   4  -2  11        0.48       24.87     28.43 o 
   5  -2  11      430.45      466.81    111.35 o 
   6  -2  11      725.95      445.41    124.60 o 
   7  -2  11      299.53      289.86    101.25 o 
   8  -2  11       14.74       41.01     58.00 o 
   9  -2  11      273.96      196.04     80.85 o 
  10  -2  11      582.76      456.90     89.80 o 
  11  -2  11      114.32      145.66     76.58 o 
  12  -2  11        4.01      -40.70     73.91 o 
  13  -2  11       36.49       91.22     93.76 o 
  -3  -1  11      203.77      131.26    119.32 o 
  -2  -1  11       22.19       37.89     52.55 o 
  -1  -1  11      231.97      171.05     50.65 o 
   0  -1  11       37.03       56.08     35.36 o 
   1  -1  11      275.32      270.68     60.46 o 
   2  -1  11      111.45      132.22     37.30 o 
   3  -1  11     1046.57     1045.67     82.62 o 
   4  -1  11      138.20      149.32     36.95 o 
   5  -1  11       11.36        8.48     20.58 o 
   6  -1  11      423.14      444.12     92.55 o 
   7  -1  11       98.18       96.57     72.34 o 
   8  -1  11      430.68      311.07     85.41 o 
   9  -1  11       32.58      -58.49     83.52 o 
  10  -1  11       94.85       54.69     85.94 o 
  11  -1  11      146.36       84.56    155.68 o 
  12  -1  11       89.06       68.30     85.79 o 
  13  -1  11        4.44      -14.91     89.11 o 
  -4   0  11       28.45      101.04    129.38 o 
  -3   0  11      227.32      205.09     92.10 o 
  -2   0  11      117.07       36.55     38.90 o 
  -1   0  11      517.04      441.50     71.32 o 
   0   0  11       75.97       29.48     32.75 o 
   1   0  11      227.21      177.50     89.21 o 
   2   0  11      145.01      152.02     41.37 o 
   3   0  11        5.27       26.93     29.33 o 
   4   0  11      450.83      457.71    124.59 o 
   5   0  11      598.86      674.42     96.89 o 
   6   0  11       25.03       31.46     14.57 o 
   7   0  11      206.50      112.24     73.09 o 
   8   0  11       23.31       14.59     40.99 o 
   9   0  11      556.48      519.50    102.01 o 
  10   0  11      341.20      374.74     80.82 o 
  11   0  11      112.05       63.45     81.84 o 
  12   0  11        0.46      -61.20     69.49 o 
  13   0  11      161.49       85.36     87.53 o 
  14   0  11       74.75        2.08    106.82 o 
  -4   1  11       61.90       -4.10     89.48 o 
  -3   1  11      242.54      227.84    105.16 o 
  -2   1  11        3.26      -12.65     36.19 o 
  -1   1  11       80.34       13.20     39.25 o 
   0   1  11      193.69      121.64     66.56 o 
   1   1  11      164.45       94.35     56.42 o 
   2   1  11      774.47      779.24    158.13 o 
   3   1  11      780.57      909.44     66.68 o 
   4   1  11      933.60     1001.50    145.47 o 
   5   1  11       10.60        1.17     22.46 o 
   6   1  11       77.46       63.80     21.04 o 
   7   1  11      869.49      910.32    134.13 o 
   8   1  11        4.90        0.00     59.65 o 
   9   1  11       18.45       -3.91     64.13 o 
  10   1  11       55.08       26.48     52.45 o 
  11   1  11      739.16      644.55    105.00 o 
  12   1  11       24.91      -31.48     70.57 o 
  13   1  11        2.47      120.87    102.53 o 
  14   1  11        0.00      -71.24     71.24 o 
  -4   2  11       11.72       44.74     98.06 o 
  -3   2  11       73.17       68.23    114.09 o 
  -2   2  11      406.18      296.84    125.50 o 
  -1   2  11      194.75      135.51     75.71 o 
   0   2  11       17.42        5.19     29.35 o 
   1   2  11      158.13      152.37     40.94 o 
   2   2  11      612.39      689.18     90.08 o 
   3   2  11       25.22       -6.07     27.07 o 
   4   2  11      126.66       59.56     40.10 o 
   5   2  11     2473.44     2833.22    216.32 o 
   6   2  11      216.09      207.62     37.90 o 
   7   2  11      927.08     1038.36    138.89 o 
   8   2  11      226.90      246.32     35.55 o 
   9   2  11     1004.49     1204.98    111.25 o 
  10   2  11        1.18        5.08     19.64 o 
  11   2  11      245.54      288.01     79.81 o 
  12   2  11        2.69      -41.48     74.68 o 
  13   2  11      247.81      143.55     81.92 o 
  14   2  11       44.36      146.16    125.28 o 
  -5   3  11        2.22      159.20    154.73 o 
  -4   3  11      375.62      658.22    162.23 o 
  -3   3  11       45.23       42.50     89.48 o 
  -2   3  11      108.71       73.29     32.29 o 
  -1   3  11       33.39       -3.67     26.77 o 
   0   3  11      346.50      303.91     53.01 o 
   1   3  11       28.37        1.61     31.21 o 
   2   3  11        0.91       22.03     26.07 o 
   3   3  11      118.06      111.76     34.16 o 
   4   3  11      876.83     1033.34     66.85 o 
   5   3  11      197.41      213.36     29.83 o 
   6   3  11        0.85        5.98     36.99 o 
   7   3  11      737.29      806.68    110.38 o 
   8   3  11       35.57       61.91     18.01 o 
   9   3  11      540.13      598.77     72.30 o 
  10   3  11        8.44       -2.71     16.04 o 
  11   3  11       53.49       64.72     20.47 o 
  12   3  11       15.61       32.52     25.28 o 
  13   3  11       13.47        6.37     45.11 o 
  14   3  11      129.28      -41.39     98.06 o 
  15   3  11      368.59      206.60    139.47 o 
  -5   4  11        5.88     -108.50    108.50 o 
  -4   4  11      298.19      177.13    105.16 o 
  -3   4  11       38.61      241.60    125.65 o 
  -2   4  11      432.87      502.75    117.11 o 
  -1   4  11      426.20      308.98     83.46 o 
   0   4  11       14.82       62.84     34.94 o 
   1   4  11      230.96      169.94     35.93 o 
   2   4  11      183.49      178.24     75.94 o 
   3   4  11      102.67       92.51     37.30 o 
   4   4  11      290.19      255.25     41.99 o 
   5   4  11      108.51       80.45     32.02 o 
   6   4  11     1257.76     1485.21     97.13 o 
   7   4  11      116.87      114.46     37.35 o 
   8   4  11      313.52      340.66     31.82 o 
   9   4  11      144.44      149.42     28.16 o 
  10   4  11      158.99      102.49     38.69 o 
  11   4  11      122.97      112.02     42.93 o 
  12   4  11      177.92      100.28     53.14 o 
  13   4  11       97.21      170.81     43.49 o 
  14   4  11       59.93       20.51    133.48 o 
  15   4  11        0.24       86.87     72.50 o 
  -5   5  11        1.27     -160.32    160.32 o 
  -4   5  11      188.96      186.07    117.46 o 
  -3   5  11        9.11      142.80     98.43 o 
  -2   5  11        4.15      -64.50     64.50 o 
  -1   5  11      481.10      480.87     80.93 o 
   0   5  11       81.54       83.22     56.51 o 
   1   5  11      229.19      164.96     76.63 o 
   2   5  11       25.35       22.15     34.93 o 
   3   5  11       85.78       70.21     40.23 o 
   4   5  11      980.77      939.19    110.95 o 
   5   5  11        0.28      -10.43     21.81 o 
   6   5  11      335.32      411.57     44.94 o 
   7   5  11       36.18      -16.25     23.10 o 
   8   5  11       88.31       93.73     60.67 o 
   9   5  11        7.98       15.11     24.36 o 
  10   5  11       15.87       39.06     23.09 o 
  11   5  11       39.38       44.45     51.92 o 
  12   5  11      266.91      237.74     38.66 o 
  13   5  11        5.39        4.45     30.96 o 
  14   5  11       33.86       38.80     44.07 o 
  -5   6  11        1.95      104.39    109.24 o 
  -4   6  11        0.45       69.72    159.57 o 
  -3   6  11      145.71       74.95     89.86 o 
  -2   6  11       36.14       35.05     74.94 o 
  -1   6  11      113.04       74.57     74.57 o 
   0   6  11      438.60      415.45     61.45 o 
   1   6  11      178.73      334.23     67.85 o 
   2   6  11       20.08       34.38     45.28 o 
   3   6  11        4.08       -7.17     25.63 o 
   4   6  11      672.57      694.22     64.99 o 
   5   6  11      984.35      994.66    177.10 o 
   6   6  11      491.66      550.99     64.37 o 
   7   6  11      233.14      214.90     63.66 o 
   8   6  11      551.61      604.03     52.77 o 
   9   6  11      326.43      319.73     45.39 o 
  10   6  11      396.62      385.00     48.49 o 
  11   6  11       14.10      -13.14     38.85 o 
  12   6  11      237.58      233.00     65.41 o 
  13   6  11       34.14       76.64     55.30 o 
  14   6  11      131.53      163.27    133.86 o 
  -5   7  11       95.55      -70.47    105.89 o 
  -4   7  11      162.26      135.73    110.74 o 
  -3   7  11        6.06      -14.91     85.38 o 
  -2   7  11      104.65      110.00     89.86 o 
  -1   7  11      701.36      843.81    149.21 o 
   0   7  11       78.70       80.67     52.80 o 
   1   7  11       80.02       17.78     71.96 o 
   2   7  11      213.73      176.82     43.10 o 
   3   7  11      731.82      702.41     58.06 o 
   4   7  11       17.24        7.80     31.38 o 
   5   7  11        7.53       -3.66     27.93 o 
   6   7  11        8.17        2.07     26.41 o 
   7   7  11      864.17      985.68    118.88 o 
   8   7  11       12.91       26.49     30.87 o 
   9   7  11       35.93       51.81     31.52 o 
  10   7  11      278.06      189.90     59.35 o 
  11   7  11      528.07      518.02     54.89 o 
  12   7  11      411.49      364.45     57.13 o 
  13   7  11        6.38      -43.66     97.50 o 
  14   7  11      108.95      170.70    117.27 o 
  -4   8  11       41.62      -50.33    115.96 o 
  -3   8  11      372.49      386.36    130.53 o 
  -2   8  11       14.72       99.55     79.79 o 
  -1   8  11       32.61      113.34     83.89 o 
   0   8  11      209.79      205.09     82.78 o 
   1   8  11     1768.51     2006.62    132.91 o 
   2   8  11       38.99       -9.89     36.67 o 
   3   8  11        3.60      -39.72     39.72 o 
   4   8  11       31.95       14.68     47.42 o 
   5   8  11     1529.02     1764.24    113.05 o 
   6   8  11      311.77      333.39     50.96 o 
   7   8  11      609.43      582.62     76.92 o 
   8   8  11      234.72      291.45     52.42 o 
   9   8  11      700.75      613.27     59.18 o 
  10   8  11      254.16      195.51     52.15 o 
  11   8  11        0.81      -46.90     46.90 o 
  12   8  11      258.82      140.46     71.78 o 
  13   8  11       78.43       77.68    124.53 o 
  14   8  11       71.19        5.61    134.04 o 
  -4   9  11        2.11      166.28    126.02 o 
  -3   9  11        6.69       39.89    139.81 o 
  -2   9  11       34.07      138.33    133.48 o 
  -1   9  11     1298.49     1540.93    220.56 o 
   0   9  11      219.73      182.82     48.76 o 
   1   9  11      111.40      120.34     42.09 o 
   2   9  11        8.20      -25.22     45.11 o 
   3   9  11     2112.86     2366.17    147.57 o 
   4   9  11      259.93      296.74     73.15 o 
   5   9  11      238.35      162.48     85.55 o 
   6   9  11        4.93      -26.26     34.76 o 
   7   9  11      457.42      400.40     63.69 o 
   8   9  11       46.08       18.50     41.57 o 
   9   9  11      370.77      320.95     60.07 o 
  10   9  11        3.10       -4.12     34.33 o 
  11   9  11      595.84      574.52    109.66 o 
  12   9  11        0.44       74.22     58.91 o 
  13   9  11       83.84       96.59     50.48 o 
  -4  10  11      231.44      145.06    125.29 o 
  -3  10  11      113.14      321.78    163.31 o 
  -2  10  11      279.12      372.16    146.93 o 
  -1  10  11       51.91       43.62     92.09 o 
   0  10  11      422.22      428.33     66.97 o 
   1  10  11      993.58     1023.40    192.34 o 
   2  10  11       96.45       45.42     80.35 o 
   3  10  11      137.65       58.56     38.92 o 
   4  10  11       31.02       -2.40     45.78 o 
   5  10  11     1876.38     2145.78    125.16 o 
   6  10  11       26.60       77.30     39.61 o 
   7  10  11       21.16       31.32     53.69 o 
   8  10  11      163.38      148.63     57.92 o 
   9  10  11      463.37      450.85     88.72 o 
  10  10  11       28.28       25.73     41.16 o 
  11  10  11      301.84      350.11     80.74 o 
  12  10  11       22.24       11.40     48.08 o 
  13  10  11      248.32      366.56    112.61 o 
  -3  11  11      103.34       14.54    156.97 o 
  -2  11  11      429.67      208.48    159.99 o 
  -1  11  11      344.21      264.03    129.41 o 
   0  11  11      126.96      100.00     66.97 o 
   1  11  11        6.77      108.50     65.99 o 
   2  11  11     1368.90     1557.56    145.99 o 
   3  11  11      145.68      169.61     91.91 o 
   4  11  11      177.43      184.68     58.09 o 
   5  11  11       27.28       18.27     64.13 o 
   6  11  11     1537.56     1564.41    178.05 o 
   7  11  11      279.63      318.10     89.50 o 
   8  11  11       46.41       52.94     70.47 o 
   9  11  11      596.32      474.42     69.71 o 
  10  11  11      564.49      404.91    160.57 o 
  11  11  11       64.50       26.43     50.11 o 
  12  11  11       25.59        4.10    118.94 o 
  -2  12  11      122.75      269.21    129.76 o 
  -1  12  11        1.62      -23.86    137.95 o 
   0  12  11      551.13      662.41    151.43 o 
   1  12  11      265.72       56.31    122.31 o 
   2  12  11       79.22       11.51     64.13 o 
   3  12  11      739.22      640.00    103.84 o 
   4  12  11     1100.54     1074.25    114.50 o 
   5  12  11       26.31        4.47     73.82 o 
   6  12  11      314.10      437.07    123.06 o 
   7  12  11      621.07      725.12    121.23 o 
   8  12  11     1168.77     1039.99    278.56 o 
   9  12  11       95.04       19.28     52.52 o 
  10  12  11        1.20      -33.18     87.62 o 
  11  12  11      169.03      151.02     81.66 o 
  -1  13  11       23.02       -4.85     94.70 o 
   0  13  11      283.43      443.39    141.70 o 
   1  13  11       12.39      -51.82     84.63 o 
   2  13  11      843.07      808.04    164.52 o 
   3  13  11        0.20       44.73     63.14 o 
   4  13  11       70.64       60.78     93.21 o 
   5  13  11       37.07      -69.35     69.35 o 
   6  13  11      624.82      642.68    168.97 o 
   7  13  11      174.62      366.17    116.34 o 
   8  13  11       28.15      121.92    113.34 o 
   9  13  11        2.46      -67.86     67.86 o 
  10  13  11      271.90       99.19    119.70 o 
   0  14  11      634.94      722.11    193.58 o 
   1  14  11       17.43      -19.01     98.80 o 
   2  14  11      109.38      146.16    108.50 o 
   3  14  11      104.36       37.66    136.47 o 
   4  14  11      480.91      785.83    168.58 o 
   5  14  11       85.50       23.12    134.23 o 
   6  14  11       68.41       -4.47     77.55 o 
   7  14  11        0.10      -75.69     89.11 o 
   8  14  11      192.75      182.34    112.98 o 
   9  14  11       37.16      -92.84     92.84 o 
   2  15  11      597.10      756.03    165.60 o 
   3  15  11        2.52      -99.17     99.17 o 
   4  15  11        3.07       18.64    112.60 o 
   5  15  11       64.14      -32.44    106.64 o 
   6  15  11      222.68      195.77    118.58 o 
   7  15  11       23.80      173.37    120.05 o 
   3  -4  12        7.71       13.05     87.99 o 
   4  -4  12        1.87       22.74     99.17 o 
   5  -4  12        0.30      -64.50    147.64 o 
   6  -4  12      114.96      166.33     70.94 o 
   7  -4  12        3.49       17.76     69.84 o 
   8  -4  12      141.13      -36.47     69.21 o 
   9  -4  12        0.78       49.70     93.06 o 
   1  -3  12      286.21      207.19     70.48 o 
   2  -3  12       83.02       42.00     56.42 o 
   3  -3  12       49.31       44.14     53.94 o 
   4  -3  12      261.48      127.52     53.00 o 
   5  -3  12       17.72       23.49    130.87 o 
   6  -3  12        5.55       -9.32     94.70 o 
   7  -3  12       11.41       13.86     63.01 o 
   8  -3  12      383.51      269.88     89.62 o 
   9  -3  12        2.62      144.54     88.76 o 
  10  -3  12       37.88      -61.92     90.23 o 
  11  -3  12       11.74       31.54    211.03 o 
   0  -2  12       14.09       91.95     49.82 o 
   1  -2  12        4.81       21.99     59.47 o 
   2  -2  12      335.31      193.58     69.26 o 
   3  -2  12      287.79      363.70     70.09 o 
   4  -2  12       71.82       80.22     44.93 o 
   5  -2  12        0.73       10.28     38.28 o 
   6  -2  12       69.61       -9.69    119.31 o 
   7  -2  12       78.25      129.75    134.60 o 
   8  -2  12        5.15       32.21     86.44 o 
   9  -2  12        1.84      -40.24     74.86 o 
  10  -2  12      161.91       12.18     76.64 o 
  11  -2  12       71.23       -7.82     82.40 o 
  12  -2  12       78.98      -75.91    107.67 o 
  -1  -1  12        0.79       -4.40     48.98 o 
   0  -1  12        9.47        7.31     70.78 o 
   1  -1  12     1029.16      998.66    263.41 o 
   2  -1  12        2.16      -22.97     39.77 o 
   3  -1  12       52.48       86.99     53.12 o 
   4  -1  12      136.50      155.86     36.84 o 
   5  -1  12      477.65      521.68     98.13 o 
   6  -1  12      223.96      175.84     54.37 o 
   7  -1  12        8.25      -43.62     77.18 o 
   8  -1  12        1.17       24.81     59.41 o 
   9  -1  12      223.04      355.48     92.26 o 
  10  -1  12       16.39       25.96    213.64 o 
  11  -1  12       48.15      164.79     86.95 o 
  12  -1  12      123.67       45.34    117.45 o 
  13  -1  12       78.30      -91.48    140.75 o 
  -2   0  12        0.33     -110.36    110.36 o 
  -1   0  12       86.51        1.11     50.07 o 
   0   0  12        6.90       20.42     51.65 o 
   1   0  12       33.92       17.71     48.53 o 
   2   0  12      126.15       95.94     43.36 o 
   3   0  12     1220.20     1292.60    179.11 o 
   4   0  12       19.71       20.18     24.89 o 
   5   0  12       63.72       43.50     22.43 o 
   6   0  12        5.33        9.60     17.71 o 
   7   0  12      461.35      523.54    127.79 o 
   8   0  12      294.69      112.25    117.10 o 
   9   0  12      123.17      -63.56    124.35 o 
  10   0  12       16.53       14.72     83.89 o 
  11   0  12      156.51       50.68     70.95 o 
  12   0  12       20.14      -86.08     97.98 o 
  13   0  12       67.13       18.37     82.44 o 
  -3   1  12        1.07       99.17     90.60 o 
  -2   1  12       59.39      -26.85    120.06 o 
  -1   1  12       60.37       70.18     50.21 o 
   0   1  12      368.61      224.93     55.26 o 
   1   1  12      222.09      208.40     49.15 o 
   2   1  12        1.37      -32.38     32.38 o 
   3   1  12      197.19      166.74     40.49 o 
   4   1  12      168.16      186.74     37.82 o 
   5   1  12      378.77      411.28     44.61 o 
   6   1  12       12.70       21.66     18.21 o 
   7   1  12       94.63      110.00     41.20 o 
   8   1  12       42.70       34.67     73.82 o 
   9   1  12      365.14      255.14     83.33 o 
  10   1  12      118.86       73.16     70.94 o 
  11   1  12      178.53      141.51    112.61 o 
  12   1  12        3.51       81.96     66.04 o 
  13   1  12      199.48      157.13    105.70 o 
  14   1  12       10.60       56.66    101.23 o 
  -3   2  12       42.03      126.39    157.71 o 
  -2   2  12      436.76      410.99    124.94 o 
  -1   2  12       36.41       54.40     47.45 o 
   0   2  12      377.14      307.18     55.09 o 
   1   2  12        8.54       30.59     37.38 o 
   2   2  12      333.94      408.67     53.90 o 
   3   2  12      298.40      324.12     90.70 o 
   4   2  12       14.10       26.75     29.79 o 
   5   2  12       60.00       92.85     38.58 o 
   6   2  12     1026.53     1183.38    111.14 o 
   7   2  12      257.30      286.57     37.56 o 
   8   2  12      203.35      240.29     28.56 o 
   9   2  12        1.02       -8.91      8.91 o 
  10   2  12      243.01      186.77     85.04 o 
  11   2  12      205.87      252.14     70.65 o 
  12   2  12      132.23       53.04     67.76 o 
  13   2  12      209.52       42.26     84.59 o 
  14   2  12        3.06       36.17    170.39 o 
  -3   3  12       26.77        4.85     93.58 o 
  -2   3  12       18.49       19.01    137.95 o 
  -1   3  12       10.99        9.25     33.93 o 
   0   3  12      853.74      795.83    251.64 o 
   1   3  12       73.01      101.90     65.62 o 
   2   3  12      322.57      356.26     53.14 o 
   3   3  12       48.78       19.56     36.08 o 
   4   3  12      816.15     1010.21     72.83 o 
   5   3  12       45.08       27.33     26.30 o 
   6   3  12       15.99       34.35     26.90 o 
   7   3  12      152.69      179.43     33.74 o 
   8   3  12     1648.66     2057.68    206.94 o 
   9   3  12      113.44       93.93     51.33 o 
  10   3  12        3.38        5.89     29.52 o 
  11   3  12      308.50      241.56     38.40 o 
  12   3  12      581.11      467.04    108.07 o 
  13   3  12       64.34      146.53    111.11 o 
  14   3  12        5.21       25.73    148.02 o 
  -3   4  12       19.59     -120.43    153.98 o 
  -2   4  12      961.56      911.82    175.72 o 
  -1   4  12      205.24      270.72     93.60 o 
   0   4  12      250.44      235.11     49.80 o 
   1   4  12       42.61       23.28     44.77 o 
   2   4  12      794.35      704.27    137.29 o 
   3   4  12      221.23      224.34     47.52 o 
   4   4  12      109.38      123.95     38.93 o 
   5   4  12       37.47        7.57     41.72 o 
   6   4  12     2832.43     3069.30    293.23 o 
   7   4  12       15.50        4.48     29.26 o 
   8   4  12       91.99      109.86     52.59 o 
   9   4  12        1.43       55.59     26.29 o 
  10   4  12      844.42      921.58     94.67 o 
  11   4  12      278.42      258.72     58.73 o 
  12   4  12        1.22       23.16     30.82 o 
  13   4  12        0.40      -99.92     99.92 o 
  14   4  12      310.13      156.62    171.91 o 
  -4   5  12      151.99      253.55    185.32 o 
  -3   5  12      137.68      117.83    108.13 o 
  -2   5  12       42.25      267.33    133.48 o 
  -1   5  12      193.18      119.32    124.17 o 
   0   5  12     1673.35     1933.73    224.73 o 
   1   5  12      346.26      447.79     72.03 o 
   2   5  12       26.11       31.79     46.97 o 
   3   5  12      457.10      421.41     80.69 o 
   4   5  12      349.01      412.04     75.00 o 
   5   5  12       78.80      108.34     46.53 o 
   6   5  12      368.98      324.99     49.78 o 
   7   5  12      302.21      314.45     37.43 o 
   8   5  12     1287.62     1553.60    173.60 o 
   9   5  12       69.99       27.45     39.18 o 
  10   5  12        0.04       -1.54     22.72 o 
  11   5  12      182.47      142.05     51.53 o 
  12   5  12      461.04      599.40     81.49 o 
  13   5  12       16.46       -2.15     53.32 o 
  14   5  12      223.87      180.85    125.66 o 
  -4   6  12        4.05      -49.59    109.24 o 
  -3   6  12        9.36       79.79    139.44 o 
  -2   6  12      153.10      104.78     99.93 o 
  -1   6  12     1215.71     1268.39    209.72 o 
   0   6  12        8.47        0.00    104.39 o 
   1   6  12        8.17      -37.00     45.28 o 
   2   6  12     1227.31     1501.10    123.69 o 
   3   6  12      221.99      204.16     57.94 o 
   4   6  12      227.08      208.24     39.20 o 
   5   6  12      314.14      327.36     50.36 o 
   6   6  12      426.06      459.51     73.23 o 
   7   6  12      198.97      121.43     41.57 o 
   8   6  12      180.16      216.85     48.10 o 
   9   6  12      373.55      477.70    132.96 o 
  10   6  12      733.39      750.78    146.89 o 
  11   6  12       92.58       78.30     35.51 o 
  12   6  12       11.44        1.91     50.87 o 
  13   6  12      196.41      262.42     66.49 o 
  14   6  12      197.26      164.82    114.85 o 
  -3   7  12      420.95      436.71    130.53 o 
  -2   7  12      314.70      195.04    110.01 o 
  -1   7  12      413.16      428.52    119.72 o 
   0   7  12       24.61      153.24     89.11 o 
   1   7  12      641.45      763.28    100.58 o 
   2   7  12       35.66       72.33     63.01 o 
   3   7  12      207.18      283.41     93.69 o 
   4   7  12      227.89      260.75     53.23 o 
   5   7  12       35.99       81.47     33.83 o 
   6   7  12       39.03       79.75     39.39 o 
   7   7  12      623.71      669.39    151.82 o 
   8   7  12        6.65       33.04     36.74 o 
   9   7  12      293.40      254.23     53.89 o 
  10   7  12       65.33       47.31     41.20 o 
  11   7  12      295.25      270.60     75.12 o 
  12   7  12      215.68      156.53     50.54 o 
  13   7  12       25.06      -56.83     56.83 o 
  14   7  12       79.92       85.97     58.83 o 
  -3   8  12       17.71       85.38    120.43 o 
  -2   8  12       52.72       94.70     99.92 o 
  -1   8  12      330.88      485.17    118.96 o 
   0   8  12        2.64       14.54     78.67 o 
   1   8  12     1006.44     1121.60    165.29 o 
   2   8  12       39.93       34.79     43.00 o 
   3   8  12      256.15      244.71     52.83 o 
   4   8  12        0.02      -32.34     40.30 o 
   5   8  12     1490.67     1556.92    125.54 o 
   6   8  12       35.66       88.95     44.16 o 
   7   8  12      367.88      325.14    113.12 o 
   8   8  12      201.44      197.18     53.21 o 
   9   8  12      521.23      611.54     71.61 o 
  10   8  12        3.91       -2.78     39.06 o 
  11   8  12      535.89      502.45     84.77 o 
  12   8  12        2.54       84.78    103.46 o 
  13   8  12      493.19      437.88    169.70 o 
  14   8  12        0.89       29.11     58.19 o 
  -3   9  12      227.16      255.06    184.95 o 
  -2   9  12      110.98      104.03    158.47 o 
  -1   9  12      257.79      441.89    152.14 o 
   0   9  12      276.63      281.92    102.18 o 
   1   9  12      318.51      432.59    110.76 o 
   2   9  12        2.75       25.32     48.01 o 
   3   9  12      990.69     1051.58    132.56 o 
   4   9  12      339.49      209.72     52.07 o 
   5   9  12      464.69      567.12     69.21 o 
   6   9  12       12.33        6.05     47.52 o 
   7   9  12     1012.66     1082.84    108.53 o 
   8   9  12      124.97      173.39     51.01 o 
   9   9  12      236.88      254.74    113.36 o 
  10   9  12       69.04       63.29     49.43 o 
  11   9  12      669.36      615.10    139.88 o 
  12   9  12       13.36      -28.63    111.48 o 
  13   9  12      132.01      202.14     65.21 o 
  -2  10  12       13.18     -103.28    103.28 o 
  -1  10  12      153.95        4.85     92.47 o 
   0  10  12        5.22      -81.65     81.65 o 
   1  10  12      466.93      398.03     77.16 o 
   2  10  12      314.62      278.25     64.77 o 
   3  10  12      331.66      456.58     79.02 o 
   4  10  12      262.09      230.18     79.92 o 
   5  10  12     1995.81     2136.10    204.59 o 
   6  10  12      176.49      146.25     58.05 o 
   7  10  12        1.91       -1.54     47.90 o 
   8  10  12       10.19       49.96     63.38 o 
   9  10  12      662.43      778.49    143.61 o 
  10  10  12      115.52       48.48     49.14 o 
  11  10  12        0.19       20.80     42.97 o 
  12  10  12       10.87        0.00     73.45 o 
  13  10  12      181.19      300.54    118.58 o 
  -2  11  12       26.26       -4.85    111.85 o 
  -1  11  12       46.62       24.24    101.04 o 
   0  11  12      259.85      248.35    138.35 o 
   1  11  12       19.31      -23.86     75.69 o 
   2  11  12        5.43       41.30     52.42 o 
   3  11  12       95.80       79.79     74.95 o 
   4  11  12      853.00     1125.56    173.11 o 
   5  11  12      138.38       95.13     62.94 o 
   6  11  12       56.52       23.12     69.35 o 
   7  11  12      242.67      251.34     91.36 o 
   8  11  12      387.37      609.01    121.95 o 
   9  11  12        1.49       22.80     61.87 o 
  10  11  12       74.01       89.80     48.57 o 
  11  11  12       70.56      128.69     56.08 o 
  12  11  12       82.89      205.44     79.79 o 
  -1  12  12        0.17      138.69    109.99 o 
   0  12  12       94.81      227.82    133.11 o 
   1  12  12        0.38      -42.50     99.17 o 
   2  12  12      561.66      824.67    183.88 o 
   3  12  12      248.08      108.14     84.65 o 
   4  12  12      227.10      281.16    131.26 o 
   5  12  12       80.60       46.61     79.42 o 
   6  12  12      174.36      203.59    106.64 o 
   7  12  12      174.36      105.15     86.88 o 
   8  12  12      121.32       76.44     76.44 o 
   9  12  12        2.70       52.72     43.77 o 
  10  12  12       12.00       55.93     73.08 o 
  11  12  12       28.27      -16.78    113.34 o 
   0  13  12      188.24      189.42    118.20 o 
   1  13  12       32.24     -108.50    127.51 o 
   2  13  12       22.68      155.85    117.82 o 
   3  13  12       66.42      283.00    127.52 o 
   4  13  12      250.12      409.82    141.33 o 
   5  13  12       52.35       74.94     89.11 o 
   6  13  12      210.57      106.65    102.17 o 
   7  13  12      206.24       95.83    109.63 o 
   8  13  12      109.96      129.76    107.38 o 
   9  13  12       32.39      113.34    135.34 o 
  10  13  12      317.87      356.88    127.54 o 
   2  14  12      136.51       61.52    104.03 o 
   3  14  12        2.83       94.70    151.74 o 
   4  14  12      301.23      482.17    132.38 o 
   5  14  12        0.63        4.85     84.63 o 
   6  14  12       72.37       79.04    143.92 o 
   7  14  12       23.57       54.81    100.29 o 
   8  14  12      298.39      611.20    138.35 o 
   4  -3  13        4.59       86.87     91.34 o 
   5  -3  13       45.01       55.93    116.33 o 
   6  -3  13      180.37       80.17     99.19 o 
   7  -3  13       15.22       22.64     86.09 o 
   8  -3  13        5.64      -46.41     75.48 o 
   2  -2  13        0.02       22.35     68.78 o 
   3  -2  13       26.82      -44.59     63.21 o 
   4  -2  13       63.16       97.69     97.69 o 
   5  -2  13       10.75      -85.01     89.48 o 
   6  -2  13       57.17       33.18    152.50 o 
   7  -2  13      177.14      -19.02    105.53 o 
   8  -2  13       66.26       90.58    118.01 o 
   9  -2  13       45.18       -6.15     73.21 o 
  10  -2  13        6.99      -53.88     73.44 o 
   1  -1  13      104.41       75.14     91.16 o 
   2  -1  13        0.55      -29.10     61.14 o 
   3  -1  13       29.01      -14.55     62.61 o 
   4  -1  13       20.69      -44.69     64.00 o 
   5  -1  13      810.25      539.05    143.25 o 
   6  -1  13        0.61      -81.65    110.36 o 
   7  -1  13       10.29        9.69    130.12 o 
   8  -1  13      299.87       99.64     89.87 o 
   9  -1  13      176.61       77.56    114.10 o 
  10  -1  13       14.23       12.92     90.95 o 
  11  -1  13       21.30       45.36     85.74 o 
   0   0  13       39.09       -9.07     58.58 o 
   1   0  13        3.13      -49.69     49.69 o 
   2   0  13       76.20       26.38     50.74 o 
   3   0  13      155.77      124.00     54.10 o 
   4   0  13      146.61      118.00     75.88 o 
   5   0  13        0.48      -14.76     44.28 o 
   6   0  13       80.45       82.97     82.96 o 
   7   0  13      274.31      223.37    101.80 o 
   8   0  13      353.77      233.45    111.88 o 
   9   0  13      211.82      160.53     68.82 o 
  10   0  13        3.84       16.86     96.01 o 
  11   0  13      505.07      473.55    119.01 o 
  12   0  13        7.13     -112.78    112.78 o 
  -1   1  13       95.17       77.55    136.84 o 
   0   1  13        0.32      -82.02     82.02 o 
   1   1  13      235.20      130.24     66.57 o 
   2   1  13      244.10      254.01     63.23 o 
   3   1  13      151.72      138.22     57.86 o 
   4   1  13      269.69      197.19     41.97 o 
   5   1  13      637.26      732.43    159.01 o 
   6   1  13      172.68      248.11     59.11 o 
   7   1  13        3.37        0.00     53.32 o 
   8   1  13       28.36      152.12    127.51 o 
   9   1  13      479.89      469.30    109.84 o 
  10   1  13      186.80      150.48     83.69 o 
  11   1  13        8.97       91.75     77.24 o 
  12   1  13       15.72       37.93     73.54 o 
  13   1  13      138.58      -41.02    113.35 o 
  -1   2  13       21.45      -75.31     85.01 o 
   0   2  13       48.90      207.30    106.26 o 
   1   2  13       11.18       31.24     51.55 o 
   2   2  13       32.21       32.73     52.20 o 
   3   2  13       48.94       16.27     91.91 o 
   4   2  13      633.43      637.51     96.18 o 
   5   2  13      110.48      177.96     41.91 o 
   6   2  13      269.61      259.53     77.44 o 
   7   2  13      317.29      344.89     53.11 o 
   8   2  13      780.44      967.92    132.74 o 
   9   2  13       93.71       64.50    114.47 o 
  10   2  13        6.81       61.26     67.99 o 
  11   2  13      730.93      817.07    128.39 o 
  12   2  13       38.10      135.16    109.94 o 
  13   2  13        3.13        0.21     85.52 o 
  -2   3  13      467.65      698.54    190.20 o 
  -1   3  13       10.10      126.02    111.48 o 
   0   3  13      362.16      322.24     97.33 o 
   1   3  13        6.09       29.44     65.39 o 
   2   3  13      791.16      845.06    104.27 o 
   3   3  13       28.62       71.13     46.07 o 
   4   3  13      171.10      150.11     41.87 o 
   5   3  13      446.13      395.24     96.02 o 
   6   3  13      710.42      998.15    162.73 o 
   7   3  13       73.94       40.81     29.83 o 
   8   3  13      145.23      170.00     31.30 o 
   9   3  13      115.80      108.40     28.34 o 
  10   3  13      365.15      327.70     78.59 o 
  11   3  13      279.73      154.83     76.93 o 
  12   3  13       81.97      161.28     91.03 o 
  13   3  13       93.23      -10.07    150.26 o 
  -2   4  13        4.06      121.92    126.76 o 
  -1   4  13       65.94       73.82    133.11 o 
   0   4  13      382.47      317.13    201.76 o 
   1   4  13       13.14       48.59     42.17 o 
   2   4  13      173.03      159.87     50.47 o 
   3   4  13       13.96      -34.40     34.68 o 
   4   4  13     1874.10     2077.02    281.80 o 
   5   4  13       41.52      107.92     35.16 o 
   6   4  13      445.04      461.58     57.72 o 
   7   4  13       85.40      101.46     49.29 o 
   8   4  13       93.89       81.83     32.99 o 
   9   4  13        9.82       26.96     28.10 o 
  10   4  13     1140.17     1394.74    162.69 o 
  11   4  13        5.02      -29.80     70.35 o 
  12   4  13       82.14       44.00    102.54 o 
  13   4  13        2.11      -44.37    143.54 o 
  14   4  13      157.32      150.27    120.07 o 
  -2   5  13      448.72      505.34    158.50 o 
  -1   5  13       32.39      -44.74     94.70 o 
   0   5  13        1.77       64.87     89.85 o 
   1   5  13      771.80     1069.89    174.96 o 
   2   5  13      315.85      403.63     79.94 o 
   3   5  13      169.83       84.36     41.50 o 
   4   5  13      596.63      657.56     84.90 o 
   5   5  13      206.50      169.49     55.87 o 
   6   5  13     1105.08     1187.99    140.87 o 
   7   5  13       19.59       26.68     53.21 o 
   8   5  13      914.11     1100.94    215.65 o 
   9   5  13      487.90      567.66     61.44 o 
  10   5  13      146.84      148.61     42.31 o 
  11   5  13      111.18       51.75     35.33 o 
  12   5  13      650.26      772.89    356.97 o 
  13   5  13        9.47       48.84    146.53 o 
  14   5  13      271.24       93.97    108.89 o 
  -2   6  13       10.35      134.97    124.90 o 
  -1   6  13      467.19      535.94    175.29 o 
   0   6  13      794.40      844.95    174.96 o 
   1   6  13      497.86      711.25    139.49 o 
   2   6  13       17.43        0.00     68.98 o 
   3   6  13     1040.47     1260.72    113.06 o 
   4   6  13       84.28       96.11     55.72 o 
   5   6  13       22.67       65.40     54.06 o 
   6   6  13      596.75      568.33    179.23 o 
   7   6  13      458.36      499.98     63.39 o 
   8   6  13       36.71       11.48     38.86 o 
   9   6  13      247.09      295.26     50.00 o 
  10   6  13      619.80      651.75    113.09 o 
  11   6  13      318.86      389.25     66.94 o 
  12   6  13      187.37      195.97     56.43 o 
  13   6  13       42.45      149.88    140.19 o 
  14   6  13       41.21     -112.97    177.10 o 
  -2   7  13       43.58       40.27    110.36 o 
  -1   7  13       13.87       24.98     95.07 o 
   0   7  13        3.48       84.63    124.15 o 
   1   7  13      783.20     1218.74    182.79 o 
   2   7  13      120.42      136.47    107.39 o 
   3   7  13       25.13       39.66     54.24 o 
   4   7  13      118.15      128.77     52.55 o 
   5   7  13     1261.28     1392.76    134.58 o 
   6   7  13      295.67      298.38     53.23 o 
   7   7  13       94.71      150.85     57.04 o 
   8   7  13      169.93      130.70     41.40 o 
   9   7  13      417.68      533.52     89.51 o 
  10   7  13       12.95       -2.98     33.30 o 
  11   7  13       33.53       69.31     59.84 o 
  12   7  13      490.36      428.37    198.04 o 
  13   7  13      162.12      107.18     66.49 o 
  -2   8  13       12.04      170.01    130.12 o 
  -1   8  13      831.23      870.69    184.28 o 
   0   8  13       44.75      148.02    108.50 o 
   1   8  13       25.66       73.08    117.07 o 
   2   8  13      100.44       82.03     77.18 o 
   3   8  13      839.97      857.47     88.92 o 
   4   8  13        5.22       18.58     63.57 o 
   5   8  13        0.38       38.58     60.18 o 
   6   8  13       16.45      -26.31     48.40 o 
   7   8  13      718.08      651.70    124.97 o 
   8   8  13      432.37      447.93    105.73 o 
   9   8  13      261.05      459.05     93.97 o 
  10   8  13       27.37      -43.35     43.35 o 
  11   8  13      249.10      202.85     72.53 o 
  12   8  13        1.53      -22.55     69.35 o 
  13   8  13        3.39      -49.27     49.27 o 
  -2   9  13       40.34       59.66    174.12 o 
  -1   9  13        0.20     -113.34    157.71 o 
   0   9  13      152.32        9.69     83.15 o 
   1   9  13      145.41      130.51     82.41 o 
   2   9  13       49.96       86.46     64.50 o 
   3   9  13      224.79      186.55     78.49 o 
   4   9  13      158.55      133.76     96.58 o 
   5   9  13      711.38      878.95    133.92 o 
   6   9  13       34.04      111.50     78.79 o 
   7   9  13        2.24      -61.18     61.18 o 
   8   9  13       21.39      -55.55     55.55 o 
   9   9  13       50.71       74.20     60.40 o 
  10   9  13        2.27      -14.37     47.13 o 
  11   9  13      170.18      139.07     55.37 o 
  12   9  13        3.66      -43.90     59.46 o 
  13   9  13       42.11       -5.99     88.55 o 
  -1  10  13       37.47       78.30    102.53 o 
   0  10  13        4.72      237.12    149.88 o 
   1  10  13       42.97      -48.10     81.65 o 
   2  10  13      574.96      722.85    152.18 o 
   3  10  13       14.88       37.66    113.34 o 
   4  10  13      106.66       90.74     64.77 o 
   5  10  13       20.95       10.12     55.37 o 
   6  10  13      964.82     1079.38    163.04 o 
   7  10  13      884.04     1221.08    158.56 o 
   8  10  13      136.68      106.27     97.32 o 
   9  10  13        0.83      -23.12     91.72 o 
  10  10  13      126.50      121.18     55.95 o 
  11  10  13       54.25      195.16     60.65 o 
  12  10  13       21.07       67.94     57.38 o 
  -1  11  13       92.32      178.97    125.65 o 
   0  11  13      289.41      292.36    139.09 o 
   1  11  13       19.48      -14.17    128.63 o 
   2  11  13       41.61       -4.85     85.38 o 
   3  11  13       66.56        0.00     80.16 o 
   4  11  13      529.07      456.15    131.66 o 
   5  11  13        0.44      145.41     74.94 o 
   6  11  13       90.29       84.27     84.27 o 
   7  11  13       53.04     -111.48    111.48 o 
   8  11  13      730.34      687.86    129.44 o 
   9  11  13        8.68      -68.23     68.23 o 
  10  11  13        1.95       -8.74     48.69 o 
  11  11  13       28.04       34.02     58.80 o 
   0  12  13        0.35      -66.74    109.61 o 
   1  12  13       19.33      118.56    108.87 o 
   2  12  13      162.54      297.93    108.88 o 
   3  12  13       25.98      113.34    136.83 o 
   4  12  13       11.38       23.49    127.51 o 
   5  12  13        0.09      160.32    122.66 o 
   6  12  13      601.47      643.41    155.16 o 
   7  12  13      117.47       74.57    149.15 o 
   8  12  13       60.11      142.80     92.09 o 
   9  12  13       14.22      -45.11     76.80 o 
  10  12  13      567.59      385.66    150.68 o 
   2  13  13        3.46       66.36    104.02 o 
   3  13  13        0.28      -94.70     94.70 o 
   4  13  13       79.46      170.77    123.42 o 
   5  13  13      114.86      175.25    108.88 o 
   6  13  13       64.61      146.16    108.50 o 
   7  13  13        0.33     -135.34    135.34 o 
   8  13  13      138.61      -87.25     87.25 o 
   9  13  13        0.17      -85.38     85.38 o 
   4  14  13       63.23       61.89    119.31 o 
   5  14  13        0.49      137.95    114.09 o 
   6  14  13       21.37      108.87    108.87 o 
   7  14  13       25.11       83.89    144.66 o 
   4  -1  14       90.38       23.49     94.33 o 
   5  -1  14       11.87      -23.86     90.60 o 
   6  -1  14       53.08       23.86    105.52 o 
   7  -1  14      384.21       72.35    101.44 o 
   8  -1  14       16.77       28.68     71.66 o 
   9  -1  14       18.18      -35.00     93.94 o 
   3   0  14      124.60      126.32     62.01 o 
   4   0  14        4.21       11.00     53.22 o 
   6   0  14       10.31       19.39    101.41 o 
   7   0  14       83.56      -77.55    106.64 o 
   8   0  14        1.06      179.71    150.63 o 
   9   0  14      108.29      101.21     89.07 o 
  10   0  14       19.06       81.61     88.56 o 
   2   1  14      278.42      129.88    176.38 o 
   3   1  14        8.22      -29.40     63.68 o 
   4   1  14       68.40      130.19     59.66 o 
   5   1  14       68.37       48.78     64.59 o 
   6   1  14      180.47      -33.93     97.32 o 
   7   1  14      179.61       44.00    117.08 o 
   8   1  14       21.61      -44.00     92.84 o 
   9   1  14        0.61        9.69     97.68 o 
  10   1  14      136.02      152.12    100.30 o 
  11   1  14       38.83       99.89    169.83 o 
   1   2  14        2.02      -46.71     59.46 o 
   2   2  14       68.21       64.16     83.67 o 
   3   2  14      103.00       66.12     65.81 o 
   4   2  14      394.28      381.75    214.07 o 
   5   2  14       43.09      -12.33     80.91 o 
   6   2  14       59.17      100.57     40.80 o 
   7   2  14        6.96       30.20     44.99 o 
   8   2  14      352.12      192.43    113.37 o 
   9   2  14       29.95      -24.61    138.32 o 
  10   2  14        1.02      110.27     85.50 o 
  11   2  14       25.29       34.36     75.35 o 
  12   2  14      556.03      419.83    152.36 o 
   0   3  14      148.73      237.15    113.73 o 
   1   3  14        0.22       -2.31     51.79 o 
   2   3  14      330.43      254.83    142.46 o 
   3   3  14       98.38      110.74     64.61 o 
   4   3  14      123.15      111.73     75.12 o 
   5   3  14        1.17       60.50     61.37 o 
   6   3  14      839.16      934.76    124.19 o 
   7   3  14        0.40      -22.76     39.11 o 
   8   3  14       24.81       15.64     61.89 o 
   9   3  14        0.67      -94.70    129.75 o 
  10   3  14      247.67      133.79     77.12 o 
  11   3  14      100.71       81.57    142.43 o 
  12   3  14        0.58      -78.88     78.88 o 
   0   4  14      750.40      770.29    190.24 o 
   1   4  14       91.48       34.53     56.06 o 
   2   4  14      234.14      231.16     65.00 o 
   3   4  14       49.67       75.85     53.91 o 
   4   4  14      441.69      591.86    127.18 o 
   5   4  14       40.12       36.68     40.76 o 
   6   4  14       15.91       -6.25     38.93 o 
   7   4  14       71.96       60.18     30.33 o 
   8   4  14     1353.56     1607.48    225.04 o 
   9   4  14        0.83        0.00     40.45 o 
  10   4  14        7.91      -68.79     68.79 o 
  11   4  14        0.83      -31.34     76.62 o 
  12   4  14      407.89      368.09    152.16 o 
  13   4  14       20.38      -69.35    108.87 o 
   0   5  14       10.16       45.11    110.73 o 
   1   5  14      296.70      226.36    115.60 o 
   2   5  14     1416.42     1838.78    241.09 o 
   3   5  14       38.37      110.70     60.08 o 
   4   5  14        0.06        7.15     49.01 o 
   5   5  14       29.14       37.61     40.16 o 
   6   5  14      358.36      411.07     78.56 o 
   7   5  14      198.68      229.21    109.26 o 
   8   5  14       81.76       94.38     55.61 o 
   9   5  14      110.10       54.07     68.98 o 
  10   5  14       74.77      126.03     63.01 o 
  11   5  14       68.89      212.53    106.26 o 
  12   5  14        0.18       14.54    145.03 o 
  13   5  14      180.80       19.39    112.24 o 
   0   6  14       31.03       10.07     95.45 o 
   1   6  14     1006.50     1177.48    190.65 o 
   2   6  14       78.98      253.17    114.09 o 
   3   6  14      450.92      538.92    122.70 o 
   4   6  14      144.48      101.05     96.20 o 
   5   6  14      173.87      231.19     85.02 o 
   6   6  14        2.21       97.68     69.72 o 
   7   6  14      845.36      981.54    135.80 o 
   8   6  14      400.08      491.17    100.32 o 
   9   6  14        2.85        4.85     48.84 o 
  10   6  14      197.15      214.41     68.24 o 
  11   6  14      183.86      159.76    105.71 o 
  12   6  14        5.52      -85.75    138.32 o 
  13   6  14        0.49      207.30    130.12 o 
   0   7  14      174.63      185.32    125.29 o 
   1   7  14     1495.78     1859.74    263.86 o 
   2   7  14        3.59      -49.21    112.97 o 
   3   7  14       54.11       63.01    106.64 o 
   4   7  14       57.59       38.03     71.59 o 
   5   7  14      342.24      446.40    113.00 o 
   6   7  14        1.17      -69.72     69.72 o 
   7   7  14       29.77       62.65     47.66 o 
   8   7  14       16.14      -47.35     47.35 o 
   9   7  14      470.80      569.88    101.82 o 
  10   7  14       74.82       72.71     67.86 o 
  11   7  14       14.25      -53.66    136.65 o 
  12   7  14       22.52       87.24     77.92 o 
  13   7  14      308.91       71.60    152.52 o 
   0   8  14      130.12       99.18    129.01 o 
   1   8  14      251.04      226.35    157.36 o 
   2   8  14      396.44      486.68    131.27 o 
   3   8  14      694.62     1119.43    173.45 o 
   4   8  14      176.96      146.92     80.54 o 
   5   8  14       10.89       18.64     70.47 o 
   6   8  14       46.29       46.61     93.21 o 
   7   8  14     1074.00     1189.15    169.03 o 
   8   8  14        7.10      -14.17     56.67 o 
   9   8  14        5.68      -23.86     62.26 o 
  10   8  14      201.65      301.67    105.53 o 
  11   8  14      201.90      128.07     69.46 o 
  12   8  14       41.04       -7.37     66.61 o 
   0   9  14       18.14      157.34    123.04 o 
   1   9  14      250.17      233.81    121.56 o 
   2   9  14      386.10      472.14    159.24 o 
   3   9  14       18.88       -9.69    119.31 o 
   4   9  14       20.14      -85.01    104.02 o 
   5   9  14      498.91      567.66    112.64 o 
   6   9  14      108.78        9.32     98.06 o 
   7   9  14      367.35      576.93    121.95 o 
   9   9  14      861.24      934.89    166.38 o 
  10   9  14        0.50       14.17    104.02 o 
  11   9  14        2.33       -0.39     50.72 o 
  12   9  14        1.86      -21.19     76.63 o 
   1  10  14       68.31      115.58    159.21 o 
   2  10  14       81.70      100.30    100.30 o 
   3  10  14      312.88      265.89    109.26 o 
   4  10  14      170.90      254.68    108.51 o 
   5  10  14       18.60        9.32     75.31 o 
   6  10  14        1.62      -75.31     75.31 o 
   7  10  14      477.57      630.68    136.50 o 
   8  10  14        9.41       23.49    108.50 o 
   9  10  14        1.23       46.98    103.65 o 
  10  10  14        7.99        7.15     67.98 o 
  11  10  14       15.11      -60.07     60.07 o 
   1  11  14       27.09      143.54    124.16 o 
   2  11  14       79.70       85.76     99.93 o 
   3  11  14       15.39        4.85    132.73 o 
   4  11  14       39.39      -47.35     85.01 o 
   5  11  14       75.77      174.87    136.84 o 
   6  11  14      414.09      604.54    137.24 o 
   7  11  14       58.68      -37.66    127.51 o 
   8  11  14        1.05      -14.17     80.16 o 
   9  11  14        5.47      -65.62     74.94 o 
  10  11  14       11.21      -21.33     64.83 o 
   2  12  14       32.09      -71.21    104.40 o 
   3  12  14       53.13       47.35    108.87 o 
   4  12  14      208.05       85.39    109.26 o 
   5  12  14       13.58      109.24     99.55 o 
   6  12  14      141.31      303.89    109.25 o 
   7  12  14        0.40      -85.38     85.38 o 
   8  12  14      247.08      423.98    146.18 o 
   9  12  14       32.41      218.86    134.97 o 
   4  13  14       11.94       71.58    119.31 o 
   5  13  14       12.88      195.74    119.31 o 
   6  13  14       75.83      243.47    119.31 o 
   7  13  14        0.04       -4.85     90.23 o 
   6   1  15       10.30     -126.39    126.39 o 
   7   1  15      147.74       48.85    112.23 o 
   8   1  15       79.18      292.69    195.00 o 
   4   2  15       63.58       49.85    105.33 o 
   5   2  15        2.54        9.69     92.84 o 
   6   2  15      129.84      142.06    107.76 o 
   7   2  15        7.14       73.45    117.44 o 
   8   2  15      179.85      343.42    161.83 o 
   9   2  15       10.12       19.76    132.36 o 
  10   2  15      222.04      289.26    398.62 o 
   3   3  15       93.95       97.04     89.99 o 
   4   3  15      100.38        7.57     91.91 o 
   5   3  15       85.56      112.27     60.06 o 
   6   3  15      275.41      339.36    117.09 o 
   7   3  15       15.60       83.89    148.39 o 
   8   3  15      102.40      -39.52    118.57 o 
   9   3  15       15.26     -104.02    153.24 o 
  10   3  15       90.35      131.22    159.58 o 
  11   3  15        3.50       49.46    132.17 o 
   2   4  15       49.46      160.95     65.81 o 
   3   4  15       77.03       52.22     66.36 o 
   4   4  15      314.06      229.99     75.15 o 
   5   4  15       20.91      -47.27     57.31 o 
   6   4  15      204.63      344.84     95.09 o 
   7   4  15       87.09       27.98    227.07 o 
   8   4  15      283.81      130.14    115.23 o 
   9   4  15      182.53       60.03    159.97 o 
  10   4  15       40.04       85.01    120.06 o 
  11   4  15        5.80       74.11     93.26 o 
   2   5  15        1.71       80.91    106.26 o 
   3   5  15      689.25     1010.48    160.39 o 
   4   5  15      186.61      165.73     70.00 o 
   5   5  15        0.32      -24.69     51.52 o 
   6   5  15      133.80      128.44     56.29 o 
   7   5  15      238.48      110.04     84.83 o 
   8   5  15        9.92       13.63     60.90 o 
   9   5  15        0.24       60.03     70.09 o 
  11   5  15      215.46      241.26    118.21 o 
   2   6  15       83.22       39.90    135.35 o 
   3   6  15      198.26      257.29    108.88 o 
   4   6  15       75.16       -4.85    111.86 o 
   5   6  15      268.36      435.18    110.01 o 
   6   6  15        7.16        9.32     61.52 o 
   7   6  15       98.52      104.03     99.55 o 
   8   6  15       84.60      101.42     77.18 o 
   9   6  15      469.96      693.70    109.28 o 
  10   6  15        3.95        0.00     49.96 o 
  11   6  15       23.61      -19.39    107.01 o 
   2   7  15      292.96      208.46    124.18 o 
   3   7  15      554.33      714.99    186.11 o 
   4   7  15        0.06       -9.69    115.58 o 
   5   7  15       10.19       28.34     80.91 o 
   6   7  15        6.93       23.49     70.84 o 
   7   7  15      145.99      250.57     89.86 o 
   8   7  15        0.24       -9.69     62.64 o 
   9   7  15       81.48       83.52     73.83 o 
  10   7  15       25.28       49.59     64.50 o 
  11   7  15      229.35      226.35    125.29 o 
   2   8  15        2.63       14.54     98.06 o 
   3   8  15      168.30      179.35    106.64 o 
   4   8  15      256.81      401.99    129.40 o 
   5   8  15      418.11      454.99    132.77 o 
   6   8  15       52.19      112.97     85.01 o 
   7   8  15        0.86       47.35     70.84 o 
   8   8  15       96.12       67.11     71.96 o 
   9   8  15      344.63      531.04    121.95 o 
  10   8  15       76.53       14.91     98.06 o 
  11   8  15      258.56      369.47     82.93 o 
   2   9  15      310.20      500.07    184.59 o 
   3   9  15       27.58      124.90    115.21 o 
   4   9  15        1.24      -85.75     85.75 o 
   5   9  15       38.12      146.53    123.04 o 
   6   9  15       30.84      118.19     89.86 o 
   7   9  15      139.49      241.99     90.23 o 
   8   9  15       14.82      -76.80     76.80 o 
   9   9  15        2.36      -53.32     82.40 o 
  10   9  15        0.93        4.85    102.16 o 
  11   9  15       64.22      101.11    158.28 o 
   3  10  15        5.31      -71.58    143.17 o 
   4  10  15      282.56      465.39    166.32 o 
   5  10  15        0.43        9.32     94.70 o 
   6  10  15        0.45      -75.69     85.38 o 
   7  10  15      126.01      156.98     90.61 o 
   8  10  15      440.46      704.49    153.65 o 
   9  10  15      393.14      524.72    149.55 o 
  10  10  15       72.95      144.29    120.43 o 
   4  11  15        9.14      -14.17     90.23 o 
   5  11  15        1.20       71.21     99.92 o 
   6  11  15      346.47      543.35    147.68 o 
   7  11  15        1.17      -57.42    129.00 o 
   8  11  15        2.58      -23.86     81.65 o 
   9  11  15       71.58       95.82     95.82 o 
   6   5  16      174.34      238.00     72.06 o 
   7   5  16        8.70     -104.39    104.39 o 
   8   5  16       62.52      104.77    109.62 o 
   5   6  16      368.54      387.84    101.81 o 
   6   6  16       29.13       67.11     76.81 o 
   7   6  16      143.33      215.89     76.81 o 
   5   7  16       11.94      -86.50     86.50 o 
   6   7  16        0.37      -38.03     76.43 o 
   7   7  16       81.11      153.24     86.13 o 
   8   7  16        5.64      -19.39     68.23 o 
   6   8  16       70.64      -80.91    104.77 o 
   7   8  16       69.35      181.95    124.53 o 
   8   8  16       25.09      -29.08     72.70 o 
   7   9  16       81.74      120.06     90.98 o 
                                                 
